# Supplementary material for: Platform-Independent Genome-Wide Pattern of DNA Copy-Number Alterations Predicting Astrocytoma Survival and Response to Treatment Revealed by the GSVD Formulated as a Comparative Spectral Decomposition
Source: PLoS One. 2016 Oct 31;11(10):e0164546. doi: 10.1371/journal.pone.0164546 (PMC5087864; doi:10.1371/journal.pone.0164546)
Supplement: S1 Dataset — The corresponding Affymetrix-measured LGA tumor and normal profiles are at http://www.alterlab.org/astrocytoma_prognosis/. (TXT) [file pone.0164546.s002.txt]

TCGA_ID	Days_Death	Days_Followup	probelet.1	tumor.plate	Tumor_Plate	normal.plate	probelet.53	TCGA.gender	LGA.probelet.2	LGA_Probelet_2_(Coeff.)	Chemotherapy	Radiation	LGA_Probelet_2/Chemo.	LGA_Probelet_2/Radiation	GBM.arraylet.2	GBM_Arraylet_2	GBM_Arraylet_2/Chemo.	GBM_Arraylet_2/Radiation	Sample_Longest_Dimension_(cm)	Sample_Intermediate_Dimension_(cm)	Sample_Shortest_Dimension_(cm)	Sample_Volume_(cc)	Slide_Percent_Tumor_Cells	Slide_Percent_Tumor_Nuclei	Portion_Weight_(mg)	Analyte_DNA_Quantity_(ug)	Aliquot_DNA_Quantity_(ug)	age.days	Age_(Years)	Grade	GBM_Arraylet_2/Age	GBM_Arraylet_2/Grade	MGMT_Methylation	IDH1_Mutation	GBM_Arraylet_2/MGMT	GBM_Arraylet_2/IDH1
TCGA-CS-4938	Null	143	0.057046351	1892	Other	1892	0.014861308	FEMALE	0.08322643	Low	No	No	Low/No	Low/No	0.091963487	Low	Low/No	Low/No	1.5	0.6	0.3	0.27	100	65	32	2.955	1.0005	11509	<50	II	Low/<50	Low/II	Yes	Null	Low/Yes	Low/Null
TCGA-CS-4941	234	234	0.026892906	1466	Other	1466	0.134974802	MALE	0.21643112	High	Yes	Yes	High/Yes	High/Yes	0.491716722	High	High/Yes	High/Yes	0.8	0.5	0.1	0.04	100	75	36	24.555	1.0005	24578	>50	III	High/>50	High/III	Yes	Null	High/Yes	High/Null
TCGA-CS-4942	1335	1335	0.000660471	1466	Other	1466	0.00655391	FEMALE	0.105333546	High	No	Yes	High/No	High/Yes	0.169745915	High	High/No	High/Yes	0.5	0.4	0.4	0.08	100	60	40	7.658	0.9338	16297	<50	III	High/<50	High/III	Yes	Null	High/Yes	High/Null
TCGA-CS-4943	Null	481	0.032276552	1466	Other	1466	0.186615343	MALE	0.033100351	Low	Yes	No	Low/Yes	Low/No	-0.00574937	Low	Low/Yes	Low/No	0.6	0.5	0.1	0.03	100	75	37	29.055	1.0005	13565	<50	III	Low/<50	Low/III	Yes	Null	Low/Yes	Low/Null
TCGA-CS-4944	Null	323	0.057354702	1466	Other	1466	0.19251559	MALE	0.070962771	Low	No	Yes	Low/No	Low/Yes	0.058092922	Low	Low/No	Low/Yes	1	0.7	0.3	0.21	100	60	30	3.458	0.9338	18494	>50	II	Low/>50	Low/II	Yes	Null	Low/Yes	Low/Null
TCGA-CS-5393	Null	857	0.016457034	1466	Other	1466	0.227109781	MALE	0.04631192	Low	Yes	Yes	Low/Yes	Low/Yes	0.065021876	Low	Low/Yes	Low/Yes	1.6	1	0.3	0.48	100	75	39	18.479	1.1339	14418	<50	III	Low/<50	Low/III	Yes	Null	Low/Yes	Low/Null
TCGA-CS-5394	Null	3	-0.037881808	1466	Other	1466	0.149433898	MALE	-0.049599354	Low	No	No	Low/No	Low/No	-0.054470256	Low	Low/No	Low/No	1.2	0.7	0.6	0.504	100	80	46	40.905	1.0005	14920	<50	III	Low/<50	Low/III	Yes	Null	Low/Yes	Low/Null
TCGA-CS-5397	194	194	-0.010003889	1892	Other	1892	-0.02029048	FEMALE	0.145384387	High	Yes	Yes	High/Yes	High/Yes	0.436787567	High	High/Yes	High/Yes	1.4	0.6	0.5	0.42	100	70	43	7.891	0.8671	19866	>50	III	High/>50	High/III	No	Null	High/No	High/Null
TCGA-CS-6188	Null	725	0.102885491	1892	Other	1892	0.139444957	MALE	0.202941634	High	No	Yes	High/No	High/Yes	0.440313155	High	High/No	High/Yes	1.2	0.8	0.4	0.384	100	70	40	15.855	1.0005	17729	<50	III	High/<50	High/III	No	Null	High/No	High/Null
TCGA-CS-6290	Null	546	0.052588983	1704	Other	1704	0.225419709	MALE	-0.032249563	Low	Yes	Yes	Low/Yes	Low/Yes	-0.027307954	Low	Low/Yes	Low/Yes	0.4	0.4	0.4	0.064	100	65	40	15.3	1.0005	11666	<50	III	Low/<50	Low/III	Yes	Null	Low/Yes	Low/Null
TCGA-CS-6665	Null	378	0.193178892	1892	Other	1892	0.000925001	FEMALE	0.121015844	High	No	Yes	High/No	High/Yes	0.102944786	Low	Low/No	Low/Yes	0.8	0.8	0.2	0.128	100	65	30	14.805	1.0005	18977	>50	III	Low/>50	Low/III	Yes	Null	Low/Yes	Low/Null
TCGA-CS-6666	Null	257	0.112548584	1892	Other	1892	0.151466381	MALE	0.015441906	Low	No	Yes	Low/No	Low/Yes	-0.034505452	Low	Low/No	Low/Yes	1.8	0.9	0.4	0.648	100	75	31	25.005	1.0005	8340	<50	III	Low/<50	Low/III	Yes	Null	Low/Yes	Low/Null
TCGA-DB-5273	Null	1809	-0.052516375	1466	Other	1466	0.172484996	MALE	0.004083366	Low	Yes	Yes	Low/Yes	Low/Yes	0.004179441	Low	Low/Yes	Low/Yes	1.5	1	0.3	0.45	100	60	32	10.605	1.0005	12152	<50	III	Low/<50	Low/III	Yes	Null	Low/Yes	Low/Null
TCGA-DB-5277	Null	1419	0.033657952	1466	Other	1466	0.029951937	MALE	-0.010069219	Low	Yes	Yes	Low/Yes	Low/Yes	0.053653153	Low	Low/Yes	Low/Yes	1.5	1	0.1	0.15	100	62.5	38	12.571	0.8671	12725	<50	III	Low/<50	Low/III	Yes	Null	Low/Yes	Low/Null
TCGA-DH-5142	Null	921	0.391470677	1466	Other	1466	0.146957397	MALE	-0.163646174	Low	Yes	Yes	Low/Yes	Low/Yes	-0.075339694	Low	Low/Yes	Low/Yes	0.4	0.4	0.3	0.048	100	62.5	28	42.658	0.9338	10678	<50	III	Low/<50	Low/III	Yes	Null	Low/Yes	Low/Null
TCGA-DU-5847	Null	547	0.038544893	1704	Other	1704	0.032376045	FEMALE	0.220366584	High	Yes	Yes	High/Yes	High/Yes	0.379353431	High	High/Yes	High/Yes	1	0.8	0.4	0.32	75	75	39	25.2	0.9338	12606	<50	III	High/<50	High/III	Yes	Null	High/Yes	High/Null
TCGA-DU-5854	Null	257	0.005241539	1704	Other	1704	0.033181728	FEMALE	0.116129326	High	No	Yes	High/No	High/Yes	0.375219628	High	High/No	High/Yes	1	0.9	0.7	0.63	100	72.5	34	11.68	1.0672	21106	>50	III	High/>50	High/III	No	Null	High/No	High/Null
TCGA-DU-6402	213	213	0.002601966	1704	Other	1704	0.142015627	MALE	0.156574875	High	Yes	Yes	High/Yes	High/Yes	0.438376473	High	High/Yes	High/Yes	1.5	1	0.5	0.75	100	85	38	36.15	1.0005	19207	>50	III	High/>50	High/III	No	Null	High/No	High/Null
TCGA-DU-6405	605	605	0.044121364	1704	Other	1704	-0.028369487	FEMALE	0.221229108	High	Yes	Yes	High/Yes	High/Yes	0.454759002	High	High/Yes	High/Yes	1	1	0.6	0.6	100	80	38	34.72	0.9338	18686	>50	III	High/>50	High/III	Yes	Null	High/Yes	High/Null
TCGA-DU-7006	349	349	0.083156487	2023	Other	2023	-0.010425839	FEMALE	0.213104203	High	No	Yes	High/No	High/Yes	0.491007118	High	High/No	High/Yes	1	0.8	0.4	0.32	100	77.5	31	48.272	1.0672	21990	>50	III	High/>50	High/III	Yes	Null	High/Yes	High/Null
TCGA-DU-7007	1915	1915	0.029688556	2023	Other	2023	0.158837236	MALE	-0.035412848	Low	No	No	Low/No	Low/No	0.056976655	Low	Low/No	Low/No	1	1	0.6	0.6	100	75	28	34.119	1.1339	12245	<50	II	Low/<50	Low/II	Yes	Null	Low/Yes	Low/Null
TCGA-DU-7010	456	456	-0.006370148	2023	Other	2023	-0.002829598	FEMALE	-0.010140028	Low	No	Yes	Low/No	Low/Yes	0.055038487	Low	Low/No	Low/Yes	1.1	1	0.5	0.55	100	75	35	31.952	1.0672	21199	>50	III	Low/>50	Low/III	Yes	Null	Low/Yes	Low/Null
TCGA-DU-7012	198	198	-0.047350194	2023	Other	2023	0.058952172	FEMALE	0.157832989	High	No	Yes	High/No	High/Yes	0.426277395	High	High/No	High/Yes	1.1	1	0.9	0.99	100	75	30	18.855	1.0005	27039	>50	III	High/>50	High/III	Yes	Null	High/Yes	High/Null
TCGA-DU-7013	269	269	-0.066647556	2023	Other	2023	0.129038274	MALE	0.340520749	High	No	Yes	High/No	High/Yes	0.579409999	High	High/No	High/Yes	1	1	0.5	0.5	100	80	30	45.232	1.0672	21824	>50	III	High/>50	High/III	No	Null	High/No	High/Null
TCGA-DU-7290	315	315	0.09043248	2023	Other	2023	0.0086107	FEMALE	0.116091061	High	No	No	High/No	High/No	0.296567728	High	High/No	High/No	1.1	0.8	0.6	0.528	100	67.5	32	22.078	0.9338	16667	<50	III	High/<50	High/III	No	Null	High/No	High/Null
TCGA-DU-7292	242	242	-0.001324001	2023	Other	2023	0.155754579	MALE	0.265209363	High	No	Yes	High/No	High/Yes	0.443591102	High	High/No	High/Yes	1.2	1	0.4	0.48	100	60	37	4.858	0.9338	25266	>50	III	High/>50	High/III	Yes	Null	High/Yes	High/Null
TCGA-DU-7298	575	575	-0.10529651	2023	Other	2023	-0.022873354	FEMALE	-0.006154779	Low	No	Yes	Low/No	Low/Yes	0.036202548	Low	Low/No	Low/Yes	1	0.7	0.5	0.35	100	67.5	31	17.458	0.9338	14205	<50	III	Low/<50	Low/III	Yes	Null	Low/Yes	Low/Null
TCGA-DU-7299	1338	1338	0.035240202	2023	Other	2023	0.110313891	MALE	-0.146434777	Low	No	Yes	Low/No	Low/Yes	-0.10638773	Low	Low/No	Low/Yes	1	1	0.3	0.3	100	70	36	22.672	1.0672	12266	<50	III	Low/<50	Low/III	Yes	Null	Low/Yes	Low/Null
TCGA-DU-8158	155	155	0.188379849	2252	Other	2252	0.015365255	FEMALE	0.127567662	High	Yes	Yes	High/Yes	High/Yes	0.226846855	High	High/Yes	High/Yes	0.9	0.9	0.5	0.405	100	75	32	30.195	1.0005	21129	>50	III	High/>50	High/III	No	Null	High/No	High/Null
TCGA-E1-5302	1525	1525	0.02490607	1466	Other	1466	0.106913151	MALE	0.008582313	Low	Yes	Yes	Low/Yes	Low/Yes	0.051086352	Low	Low/Yes	Low/Yes	1.1	0.7	0.3	0.231	100	65	31	12.432	1.0672	15230	<50	III	Low/<50	Low/III	Yes	Null	Low/Yes	Low/Null
TCGA-E1-5303	2051	2051	0.008624446	1466	Other	1466	0.141768823	MALE	-0.144973978	Low	Yes	Yes	Low/Yes	Low/Yes	-0.111854495	Low	Low/Yes	Low/Yes	0.8	0.6	0.6	0.288	100	67.5	34	7.378	0.9338	14212	<50	III	Low/<50	Low/III	Yes	Null	Low/Yes	Low/Null
TCGA-E1-5304	1251	1251	0.033712664	1466	Other	1466	0.262787491	MALE	0.13494976	High	Yes	Yes	High/Yes	High/Yes	0.129740621	Low	Low/Yes	Low/Yes	0.8	0.6	0.6	0.288	100	80	36	68.205	1.0005	15481	<50	III	Low/<50	Low/III	No	Null	Low/No	Low/Null
TCGA-E1-5305	2432	2432	-0.082336445	1892	Other	1892	0.119500701	MALE	0.076567092	Low	Yes	Yes	Low/Yes	Low/Yes	0.02513322	Low	Low/Yes	Low/Yes	1	0.8	0.4	0.32	100	65	32	8.078	0.9338	12655	<50	III	Low/<50	Low/III	Yes	Null	Low/Yes	Low/Null
TCGA-E1-5307	1762	1762	0.197257922	1892	Other	1892	-0.099120593	FEMALE	0.073584393	Low	Yes	Yes	Low/Yes	Low/Yes	0.048757062	Low	Low/Yes	Low/Yes	1.3	1	0.6	0.78	100	65	38	19.418	0.9338	22837	>50	III	Low/>50	Low/III	Yes	Null	Low/Yes	Low/Null
TCGA-FG-5963	Null	407	0.011619453	1704	Other	1704	0.164686569	MALE	0.068202948	Low	Yes	Yes	Low/Yes	Low/Yes	0.038570673	Low	Low/Yes	Low/Yes	0.9	0.9	0.7	0.567	75	45	25	1.82	0.8671	8571	<50	III	Low/<50	Low/III	No	Null	Low/No	Low/Null
TCGA-FG-6688	Null	220	0.125407884	1892	Other	1892	0.022454656	FEMALE	0.055594928	Low	Yes	Yes	Low/Yes	Low/Yes	0.290570473	High	High/Yes	High/Yes	1	1	0.8	0.8	100	70	38	10.659	1.1339	21745	>50	III	High/>50	High/III	Yes	Null	High/Yes	High/Null
TCGA-FG-6689	Null	189	-0.053254067	1892	Other	1892	0.216899909	MALE	-0.07146225	Low	Yes	Yes	Low/Yes	Low/Yes	-0.030266424	Low	Low/Yes	Low/Yes	1	1	1	1	100	70	42	13.872	1.0672	11312	<50	II	Low/<50	Low/II	Yes	Null	Low/Yes	Low/Null
TCGA-FG-6691	Null	102	0.150516246	1892	Other	1892	0.001512046	FEMALE	-0.050508865	Low	No	Yes	Low/No	Low/Yes	0.132234445	Low	Low/No	Low/Yes	1.1	0.9	0.9	0.891	100	75	40	16.912	1.0672	8403	<50	II	Low/<50	Low/II	No	Null	Low/No	Low/Null
TCGA-FG-7636	Null	124	-0.037078512	2085	Other	2085	0.107624653	MALE	-0.088421786	Low	Yes	Yes	Low/Yes	Low/Yes	-0.030361203	Low	Low/Yes	Low/Yes	1.1	0.6	0.4	0.264	100	70	32	15.555	1.0005	17843	<50	III	Low/<50	Low/III	Yes	Null	Low/Yes	Low/Null
TCGA-FG-8185	Null	69	0.107575731	2252	Other	2252	0.073301206	MALE	-0.072214503	Low	Yes	Yes	Low/Yes	Low/Yes	-0.10574034	Low	Low/Yes	Low/Yes	1.3	0.9	0.3	0.351	100	85	38	22.659	0.8671	13621	<50	III	Low/<50	Low/III	Yes	Null	Low/Yes	Low/Null
TCGA-HT-7476	Null	199	-0.039858527	2023	Other	2023	0.25763795	MALE	0.016410793	Low	Yes	Yes	Low/Yes	Low/Yes	0.001072286	Low	Low/Yes	Low/Yes	1.3	0.7	0.2	0.182	100	72.5	37	4.755	1.0005	9614	<50	II	Low/<50	Low/II	Yes	Null	Low/Yes	Low/Null
TCGA-HT-7478	Null	194	0.100842702	2023	Other	2023	0.176602816	MALE	-0.008484924	Low	No	Yes	Low/No	Low/Yes	-0.024314572	Low	Low/No	Low/Yes	0.8	0.8	0.5	0.32	100	75	27	4.018	0.9338	13216	<50	II	Low/<50	Low/II	Yes	Null	Low/Yes	Low/Null
TCGA-HT-7479	Null	13	-0.082465469	2023	Other	2023	0.159237929	MALE	-0.055305046	Low	Yes	No	Low/Yes	Low/No	-0.047147545	Low	Low/Yes	Low/No	1	0.8	0.6	0.48	100	55	40	1.261	0.8671	16137	<50	III	Low/<50	Low/III	Yes	Null	Low/Yes	Low/Null
TCGA-HT-7485	Null	121	-0.03422119	2023	Other	2023	0.11502205	MALE	0.075056871	Low	No	No	Low/No	Low/No	0.077080944	Low	Low/No	Low/No	1.6	1.1	0.7	1.232	100	67.5	39	11.718	0.9338	15589	<50	II	Low/<50	Low/II	Yes	Null	Low/Yes	Low/Null
TCGA-HT-7601	Null	94	-0.073568963	2085	Other	2085	-0.116553739	FEMALE	-0.078526184	Low	Yes	Yes	Low/Yes	Low/Yes	-0.013718893	Low	Low/Yes	Low/Yes	2.7	1	0.9	2.43	100	60	35	9.405	1.0005	10989	<50	III	Low/<50	Low/III	Yes	Null	Low/Yes	Low/Null
TCGA-HT-7604	Null	3283	0.02666767	2085	Other	2085	0.241227878	MALE	0.008187662	Low	No	Yes	Low/No	Low/Yes	0.056340176	Low	Low/No	Low/Yes	1.7	1.2	0.4	0.816	100	77.5	39	23.621	0.8671	18443	>50	II	Low/>50	Low/II	Yes	Null	Low/Yes	Low/Null
TCGA-HT-7606	Null	526	-0.050035592	2085	Other	2085	-0.044803109	FEMALE	0.107133114	High	Yes	Yes	High/Yes	High/Yes	0.161384367	High	High/Yes	High/Yes	1.2	0.8	0.7	0.672	100	75	41	73.755	1.0005	11233	<50	II	High/<50	High/II	No	Null	High/No	High/Null
TCGA-HT-7607	96	96	-0.071671707	2085	Other	2085	-0.007976201	FEMALE	0.027427805	Low	No	No	Low/No	Low/No	0.007347242	Low	Low/No	Low/No	2.2	1	0.8	1.76	100	67.5	39	11.632	1.0672	22585	>50	II	Low/>50	Low/II	Yes	Null	Low/Yes	Low/Null
TCGA-HT-7680	Null	23	-0.061845406	2252	Other	2252	0.024213923	FEMALE	0.055633627	Low	No	No	Low/No	Low/No	0.03816516	Low	Low/No	Low/No	1.6	1	0.5	0.8	100	62.5	36	5.838	0.9338	11970	<50	II	Low/<50	Low/II	No	Null	Low/No	Low/Null
TCGA-HT-7686	Null	1300	-0.048242514	2252	Other	2252	-0.049125159	FEMALE	0.073844914	Low	Yes	Yes	Low/Yes	Low/Yes	0.01837268	Low	Low/Yes	Low/Yes	2	0.9	0.6	1.08	100	75	29	20.505	1.0005	10724	<50	III	Low/<50	Low/III	Yes	Null	Low/Yes	Low/Null
TCGA-HT-7855	Null	118	0.607276288	2391	2391	2392	0.176414353	MALE	-0.055386793	Low	Yes	Yes	Low/Yes	Low/Yes	-0.056476106	Low	Low/Yes	Low/Yes	1.6	1.5	0.6	1.44	100	85	27	38.36	0.9338	14496	<50	III	Low/<50	Low/III	Yes	Null	Low/Yes	Low/Null
TCGA-HT-7858	Null	1540	0.312395536	2391	2391	2392	0.136937391	MALE	-0.11553699	Low	No	Yes	Low/No	Low/Yes	-0.049235068	Low	Low/No	Low/Yes	2.3	1.8	0.6	2.484	100	72.5	37	25.12	1.0672	10422	<50	II	Low/<50	Low/II	Yes	Null	Low/Yes	Low/Null
TCGA-HT-7860	Null	15	0.029734114	2391	2391	2392	-0.066036614	FEMALE	0.216824487	High	No	No	High/No	High/No	0.48798557	High	High/No	High/No	1.1	1.1	0.6	0.726	100	80	33	63.36	1.0672	22034	>50	III	High/>50	High/III	Yes	Null	High/Yes	High/Null
TCGA-HT-8011	Null	469	0.220371973	2391	2391	2392	0.127392312	MALE	0.337405503	High	Yes	Yes	High/Yes	High/Yes	0.541521555	High	High/Yes	High/Yes	1.3	1	0.6	0.78	100	80	32	70.2	1.0005	20175	>50	III	High/>50	High/III	No	Null	High/No	High/Null
TCGA-HT-8104	Null	372	0.052967325	2391	2391	2392	-0.017754584	FEMALE	0.200217711	High	No	Yes	High/No	High/Yes	0.504637432	High	High/No	High/Yes	1.3	0.7	0.7	0.637	100	72.5	33	22.608	1.0672	18748	>50	III	High/>50	High/III	No	Null	High/No	High/Null
TCGA-HT-8106	Null	3	0.180778499	2391	2391	2392	0.165910101	MALE	-0.03555268	Low	No	No	Low/No	Low/No	-0.007733132	Low	Low/No	Low/No	1.2	0.9	0.5	0.54	100	62.5	35	13.095	1.0005	19555	>50	III	Low/>50	Low/III	Yes	Null	Low/Yes	Low/Null
TCGA-HT-8110	Null	142	0.026900569	2391	2391	2392	0.113371527	MALE	0.181215492	High	No	Yes	High/No	High/Yes	0.397512373	High	High/No	High/Yes	1.6	0.9	0.9	1.296	100	75	40	24.871	1.1339	21183	>50	III	High/>50	High/III	Yes	Null	High/Yes	High/Null
TCGA-HW-7490	Null	165	-0.019257328	2023	Other	2023	0.196021782	MALE	0.089254029	High	No	No	High/No	High/No	0.060813201	Low	Low/No	Low/No	1.3	1.1	0.7	1.001	100	80	34	17.458	0.9338	15092	<50	II	Low/<50	Low/II	Yes	Yes	Low/Yes	Low/Yes
TCGA-HW-7493	Null	285	0.039407258	2023	Other	2023	-0.07143838	FEMALE	-0.007774742	Low	No	Yes	Low/No	Low/Yes	-0.100879198	Low	Low/No	Low/Yes	1.1	0.8	0.7	0.616	100	72.5	27	2.058	0.9338	14767	<50	II	Low/<50	Low/II	Yes	Null	Low/Yes	Low/Null
