# Supplementary material for: Platform-Independent Genome-Wide Pattern of DNA Copy-Number Alterations Predicting Astrocytoma Survival and Response to Treatment Revealed by the GSVD Formulated as a Comparative Spectral Decomposition
Source: PLoS One. 2016 Oct 31;11(10):e0164546. doi: 10.1371/journal.pone.0164546 (PMC5087864; doi:10.1371/journal.pone.0164546)
Supplement: S2 Dataset — Segments previously identified by the CBS in the GBM pattern [8]. (TXT) [file pone.0164546.s003.txt]

Segment_Idx	Arraylet_2_Segments	Chromosome	Genomic_Start	Genomic_End	Genomic_Length	Agilent_Probe_Start	Agilent_Probe_End	Agilent_Probe_Length	GBM_Segment_Mean	GBM_Deviation_from_Genomic_Mean	GBM_Deviation_from_Chromosome_Mean	GBM_CNA	Affymetrix_Probe_Start	Affymetrix_Probe_End	Affymetrix_Probe_Length	LGA_Segment_Mean	LGA_Deviation_from_Genomic_Mean	LGA_Deviation_from_Chromosome_Mean	LGA_CNA
1	Segment_1	1	554268	3765501	3211234	1	301	301	-0.000222746	-0.181932653	-0.679370982	No_CNA	32	608	577	-6.86E-05	-0.042354384	-0.193510215	No_CNA
2	Segment_2	1	3777639	10571752	6794114	302	841	540	-0.001647216	-1.684479916	-3.09862207	Loss	613	2693	2081	-0.000263544	-0.297778671	-0.458393664	No_CNA
3	Segment_3	1	10584836	13647633	3062798	842	1059	218	-7.60E-05	-0.027111841	-0.430094019	No_CNA	2694	3390	697	-0.000153173	-0.153169872	-0.308429548	No_CNA
4	Segment_4	1	13654754	14427112	772359	1060	1108	49	0.001228657	1.349022649	1.785619885	Gain	3393	3651	259	-2.12E-05	0.019766071	-0.129089246	No_CNA
5	Segment_5	1	14461404	25457903	10996500	1109	2102	994	8.28E-05	0.14040044	-0.160382525	No_CNA	3664	7029	3366	-0.000137868	-0.133117918	-0.287635007	No_CNA
6	Segment_6	1	25488923	25529549	40627	2103	2106	4	-0.001847056	-1.895273881	-3.438021396	Loss	7045	7057	13	4.52E-05	0.106709984	-0.038925527	No_CNA
7	Segment_7	1	25536086	32669539	7133454	2107	2746	640	0.000124279	0.184113186	-0.090000641	No_CNA	7063	9020	1958	8.99E-06	0.059294713	-0.088096734	No_CNA
8	Segment_8	1	32695245	33293362	598118	2747	2811	65	0.001797549	1.949096783	2.751799143	Gain	9029	9201	173	-5.45E-05	-0.023937049	-0.174410828	No_CNA
9	Segment_9	1	33300127	83369717	50069591	2812	6847	4036	0.000455622	0.533617079	0.472735518	No_CNA	9203	25758	16556	0.000102549	0.18187654	0.039024682	No_CNA
10	Segment_10	1	83388826	83695596	306771	6848	6856	9	0.001607941	1.749095925	2.429777797	Gain	25764	25845	82	9.91E-05	0.177332429	0.034312288	No_CNA
11	Segment_11	1	83737764	161009860	77272097	6857	11291	4435	3.35E-05	0.088371089	-0.244154974	No_CNA	25858	43322	17465	0.000107846	0.188816488	0.046221638	No_CNA
12	Segment_12	1	161020691	161056083	35393	11292	11293	2	-0.002471737	-2.554194153	-4.498948811	Loss	43327	43330	4	0.000525373	0.735859658	0.61352353	No_CNA
13	Segment_13	1	161061712	202347595	41285884	11294	14388	3095	7.16E-05	0.1285091	-0.17952877	No_CNA	43331	57852	14522	0.000126021	0.21262968	0.070916707	No_CNA
14	MDM4_(Segment_14)	1	202364053	203090915	726863	14389	14456	68	0.002186418	2.359280067	3.412235177	Gain	57858	58134	277	0.002257927	3.00584789	2.967576537	Gain
15	Segment_15	1	203102540	240470722	37368183	14457	17323	2867	0.000298088	0.367448043	0.205186782	No_CNA	58137	70377	12241	1.91E-05	0.072582827	-0.07431652	No_CNA
16	Segment_16	1	240487783	240553089	65307	17324	17329	6	-0.001683259	-1.722498417	-3.159835651	Loss	70382	70398	17	8.62E-05	0.160461654	0.016816736	No_CNA
17	AKT3_(Segment_17)	1	240579530	247190718	6611189	17330	17950	621	0.000985304	1.092332047	1.372322391	Gain	70410	72744	2335	0.000109056	0.190402152	0.047866024	No_CNA
18	Segment_18	2	20341	91391623	91371283	17951	24598	6648	-9.67E-05	-0.048939167	-0.582845465	No_CNA	72753	102613	29861	-1.06E-05	0.033668356	-0.089698985	No_CNA
19	Segment_19	2	91435969	94882087	3446119	24599	24607	9	-0.000970556	-0.970731282	-2.643445283	Loss	102619	102712	94	-0.000199199	-0.213473732	-0.358830437	No_CNA
20	Segment_20	2	94892170	113884346	18992177	24608	25948	1341	0.000227564	0.29305898	0.181666735	No_CNA	102717	108390	5674	-5.61E-05	-0.025967985	-0.154641444	No_CNA
21	Segment_21	2	113911006	114032382	121377	25949	25951	3	-0.001282468	-1.299740092	-3.378920758	Loss	108395	108402	8	-6.49E-05	-0.037551565	-0.167255668	No_CNA
22	Segment_22	2	114146308	242488979	128342672	25952	35519	9568	0.000309073	0.379035317	0.373860638	No_CNA	108422	150133	41712	0.000112531	0.194953949	0.085936926	No_CNA
23	Segment_23	2	242492286	242596654	104369	35520	35541	22	0.001522848	1.659339307	3.235887906	Gain	150134	150154	21	0.000126791	0.213638156	0.106283552	No_CNA
24	Segment_24	2	242602220	242717016	114797	35542	35553	12	0.000743591	0.837369545	1.398433763	Gain	150155	150244	90	0.000186204	0.2914803	0.191051668	No_CNA
25	Segment_25	3	39066	199379566	199340501	35554	50604	15051	0.000131104	0.191312119	0	No_CNA	150250	215633	65384	0.000159387	0.256344759	0.000113291	No_CNA
26	Segment_26	4	41413	46772	5360	50605	50606	2	-0.000251062	-0.211801032	-1.2735005	Loss	215681	215686	6	-0.000254262	-0.285616494	-0.752145559	No_CNA
27	Segment_27	4	62447	48777988	48715542	50607	53878	3272	0.000532781	0.615005711	0.314912049	No_CNA	215698	231662	15965	-6.48E-06	0.039028362	-0.412425091	No_CNA
28	Segment_28	4	48910295	62413272	13502978	53879	54524	646	-0.000769979	-0.759160947	-2.325056216	Loss	231680	235201	3522	0.000316849	0.462651827	0.030870277	No_CNA
29	Segment_29	4	62421048	104027107	41606060	54525	57656	3132	0.000217259	0.282189615	-0.324474684	No_CNA	235204	248768	13565	0.000325126	0.473495588	0.042217593	No_CNA
30	Segment_30	4	104047267	104072115	24849	57657	57658	2	-0.001281036	-1.298228923	-3.360681949	Loss	248772	248776	5	0.000290849	0.428585917	-0.004777559	No_CNA
31	Segment_31	4	104086799	191173837	87087039	57659	63280	5622	0.000508791	0.589699992	0.266296188	No_CNA	248781	278327	29547	0.000441851	0.626429345	0.202253171	No_CNA
32	Segment_32	5	90692	180629353	180538662	63281	75880	12600	0.000324155	0.394944645	0	No_CNA	278348	336020	57673	3.79E-05	0.097141284	0.000180919	No_CNA
33	Segment_33	6	97634	63406800	63309167	75881	81033	5153	-0.000461693	-0.433977097	0.956736114	No_CNA	336030	354766	18737	-0.000185307	-0.195272564	0.440735357	No_CNA
34	Segment_34	6	63467177	170748662	107281486	81034	88356	7323	-0.001707965	-1.748559299	-0.673686261	No_CNA	354780	390989	36210	-0.000676505	-0.838839286	-0.228049249	No_CNA
35	Segment_35	6	170762955	170867396	104442	88357	88359	3	-0.000341154	-0.306831279	1.114429855	No_CNA	390995	390996	2	-0.001845035	-2.369844622	-1.819046365	Loss
36	Segment_36	7	140213	1032780	892568	88360	88413	54	0.005023753	5.352133418	0.114552638	Gain	391002	391124	123	0.00116534	1.57434336	-0.60940268	No_CNA
37	Segment_37	7	1036793	1040705	3913	88414	88415	2	0.001740169	1.888571433	-1.124989217	No_CNA	391125	391125	1	0.00202651	2.702646108	0.321016839	Gain
38	Segment_38	7	1047707	39624922	38577216	88416	91659	3244	0.005147294	5.482445363	0.161188762	Gain	391130	404583	13454	0.001456949	1.956408335	-0.294344766	No_CNA
39	Segment_39	7	39633535	39802523	168989	91660	91671	12	0.003693307	3.948763286	-0.387686394	Gain	404586	404639	54	0.001418795	1.906419024	-0.335566885	No_CNA
40	GLI3_(Segment_40)	7	39813909	52114925	12301017	91672	92596	925	0.004914861	5.237272686	0.073446203	Gain	404645	408798	4154	0.00140628	1.890022143	-0.34908806	No_CNA
41	Segment_41	7	52149644	53977549	1827906	92597	92672	76	0.006662724	7.080937515	0.733258191	Gain	408812	409497	686	0.001721081	2.302473033	-0.008973353	Gain
42	Segment_42	7	54027937	54544164	516228	92673	92687	15	0.012856965	13.6146925	3.071562749	Gain	409516	409751	236	0.0027563	3.658815425	1.109491915	Gain
43	Segment_43	7	54566257	54673962	107706	92688	92698	11	0.023287125	24.6165429	7.008912247	Gain	409755	409794	40	0.003835487	5.072764322	2.275460583	Gain
44	EGFR_(Segment_44)	7	54705682	55295156	589475	92699	92744	46	0.041769487	44.11194552	13.98593983	Gain	409809	410173	365	0.005892525	7.767890855	4.497912257	Gain
45	Segment_45	7	55349637	55543144	193508	92745	92761	17	0.024701292	26.10822173	7.542755253	Gain	410191	410249	59	0.003474066	4.59923081	1.884976005	Gain
46	Segment_46	7	55556230	55641775	85546	92762	92771	10	0.017856457	18.88821321	4.958853829	Gain	410255	410286	32	0.003133744	4.153342024	1.517287785	Gain
47	Segment_47	7	55680713	56099026	418314	92772	92816	45	0.010298854	10.91636821	2.105884666	Gain	410308	410433	126	0.002500546	3.32372731	0.833171997	Gain
48	Segment_48	7	56102143	56646181	544039	92817	92852	36	0.007271015	7.722570229	0.962886132	Gain	410434	410581	148	0.001646837	2.205199619	-0.089186827	Gain
49	Segment_49	7	56654535	80092754	23438220	92853	94204	1352	0.004864711	5.184373493	0.054514604	Gain	410586	416331	5746	0.001656616	2.218012241	-0.078621299	Gain
50	Segment_50	7	80100332	80629694	529363	94205	94246	42	0.003911562	4.178981495	-0.305295749	Gain	416334	416515	182	0.001904692	2.543040107	0.189402749	Gain
51	Segment_51	7	80650984	97340676	16689693	94247	95546	1300	0.004711257	5.022508129	-0.003413879	Gain	416523	422594	6072	0.001947314	2.598883375	0.235452151	Gain
52	Segment_52	7	97355553	97383757	28205	95547	95548	2	0.000775376	0.870897508	-1.489195034	No_CNA	422596	422598	3	0.001238636	1.670375562	-0.530212732	No_CNA
53	MET_(Segment_53)	7	97406212	127885389	30479178	95549	98056	2508	0.004145302	4.425533444	-0.217059574	Gain	422600	433157	10558	0.001882525	2.513996887	0.165453168	Gain
54	METTL2B_(Segment_54)	7	127892509	127947649	55141	98057	98062	6	0.002290787	2.46936987	-0.917132688	Gain	433161	433172	12	0.001101591	1.490819252	-0.67827822	No_CNA
55	SMO/SHH_(Segment_55)	7	127974303	158811268	30836966	98063	100935	2873	0.003592465	3.842394151	-0.42575385	Gain	433180	443437	10258	0.001761507	2.355440162	0.034704332	Gain
56	Segment_56	8	63810	7040596	6976787	100936	101526	591	0.000115522	0.174876154	1.076866741	Gain	443447	446427	2981	9.33E-05	0.169794245	-0.064892471	No_CNA
57	Segment_57	8	7256229	7789937	533709	101527	101531	5	-0.001273385	-1.290158736	-1.759716526	Loss	446467	446577	111	-0.000397512	-0.47330285	-0.772614825	No_CNA
58	Segment_58	8	8132139	47658706	39526568	101532	104265	2734	5.09E-05	0.10670595	0.944876396	No_CNA	446678	458850	12173	0.000217336	0.332269337	0.113909851	No_CNA
59	Segment_59	8	47693177	47740011	46835	104266	104268	3	0.00274986	2.953604798	6.45700835	Gain	458868	458880	13	7.86E-05	0.150529861	-0.086092747	No_CNA
60	Segment_60	8	47762604	146264846	98502243	104269	111292	7024	-0.000636938	-0.618827865	-0.459893615	No_CNA	458888	491644	32757	0.000116222	0.199790299	-0.031882094	No_CNA
61	Segment_61	9	153131	19593559	19440429	111293	112694	1402	-0.003205068	-3.327720021	-1.498138364	Loss	491663	499339	7677	-0.001039358	-1.314248502	-0.509067978	No_CNA
62	CDKN2A/B_(Segment_62)	9	19716199	25969531	6253333	112695	112721	27	-0.006051251	-6.329905882	-4.193347475	Loss	499389	501742	2354	-0.00250929	-3.240150542	-1.935973949	Loss
63	Segment_63	9	26123251	33227011	7103761	112722	112991	270	-0.003397524	-3.530724376	-1.680385304	Loss	501796	504357	2562	-0.0013743	-1.753088233	-0.834205509	No_CNA
64	Segment_64	9	33238412	45419207	12180796	112992	113546	555	-0.002209578	-2.277665273	-0.555452849	Loss	504361	506486	2126	-0.000625874	-0.772501902	-0.107686474	No_CNA
65	Segment_65	9	46018067	140193674	94175608	113547	119267	5721	-0.001073759	-1.079590771	0.52011724	No_CNA	506515	530968	24454	-5.32E-05	-0.022167002	0.44823866	No_CNA
66	Segment_66	10	115544	21886103	21770560	119268	120853	1586	-0.007251337	-7.595769619	-0.397032064	Loss	530984	538622	7639	-0.002636184	-3.406406876	-0.302871216	Loss
67	Segment_67	10	21895687	21920526	24840	120854	120856	3	-0.00397988	-4.145000535	3.227868173	Loss	538626	538629	4	-0.00266022	-3.437898096	-0.33010365	Loss
68	Segment_68	10	21928812	27556323	5627512	120857	121270	414	-0.00744481	-7.799847434	-0.611407962	Loss	538632	540474	1843	-0.002739181	-3.541353587	-0.419568102	Loss
69	Segment_69	10	27560671	27577201	16531	121271	121273	3	-0.004609731	-4.809374108	2.529969281	Loss	540476	540479	4	-0.00148507	-1.898219507	1.00135301	No_CNA
70	Segment_70	10	27582425	38585875	11003451	121274	121981	708	-0.007147417	-7.486153314	-0.28188435	Loss	540480	544233	3754	-0.002386733	-3.079576763	-0.020240716	Loss
71	Segment_71	10	38596435	42150759	3554325	121982	121992	11	-0.002486654	-2.569928774	4.882420494	Loss	544237	544380	144	-0.001442328	-1.842218403	1.049780677	No_CNA
72	Segment_72	10	42184626	70032920	27848295	121993	123572	1580	-0.007027412	-7.359570636	-0.148914114	Loss	544390	553331	8942	-0.002163897	-2.787616454	0.232235678	Loss
73	Segment_73	10	70041778	70059659	17882	123573	123575	3	-0.003133521	-3.252251412	4.165666798	Loss	553336	553339	4	-0.002543465	-3.284925595	-0.197818732	Loss
74	Segment_74	10	70065964	72316941	2250978	123576	123786	211	-0.006869393	-7.192891302	0.026176117	Loss	553340	554100	761	-0.002307234	-2.975416349	0.069833328	Loss
75	Segment_75	10	72324240	72328673	4434	123787	123788	2	-0.003914636	-4.076180535	3.300160937	Loss	554105	554105	1	-0.001629942	-2.088030192	0.837211803	Loss
76	Segment_76	10	72336589	75051673	2715085	123789	124036	248	-0.006925501	-7.252074389	-0.03599344	Loss	554107	554931	825	-0.002380705	-3.071678916	-0.013410952	Loss
77	Segment_77	10	75069380	75081501	12122	124037	124038	2	-0.004221055	-4.399394803	2.960636776	Loss	554934	554935	2	-0.001451003	-1.853584007	1.039952126	No_CNA
78	Segment_78	10	75086802	81952099	6865298	124039	124532	494	-0.006805368	-7.125356768	0.097118548	Loss	554937	557042	2106	-0.00240381	-3.101950129	-0.039588369	Loss
79	Segment_79	10	81961869	81996286	34418	124533	124534	2	-0.001860091	-1.909023123	5.576676468	No_CNA	557047	557055	9	-0.002840312	-3.673854321	-0.534149799	Loss
80	PTEN/SUFU_(Segment_80)	10	82006502	119285499	37278998	124535	127237	2703	-0.006692243	-7.006030927	0.222465757	Loss	557061	569604	12544	-0.002291672	-2.955027733	0.087464644	Loss
81	Segment_81	10	119295569	119317101	21533	127238	127242	5	-0.004244932	-4.42458015	2.934180537	Loss	569605	569610	6	-0.002433429	-3.14075686	-0.073146984	Loss
82	Segment_82	10	119328935	125851068	6522134	127243	127750	508	-0.006665068	-6.977366675	0.252576451	Loss	569616	571923	2308	-0.002351207	-3.033030376	0.020010865	Loss
83	Segment_83	10	125858747	125942780	84034	127751	127753	3	-0.004575296	-4.773051232	2.568125065	Loss	571927	571934	8	-0.002141657	-2.75847819	0.257433363	Loss
84	Segment_84	10	125976990	127563278	1586289	127754	127875	122	-0.006411449	-6.709846897	0.533595691	Loss	571946	572419	474	-0.002357312	-3.041028664	0.013094244	Loss
85	Segment_85	10	127578239	127603523	25285	127876	127879	4	-0.001362387	-1.384039434	6.128151646	No_CNA	572426	572432	7	-0.001842422	-2.366421636	0.596469258	Loss
86	Segment_86	10	127612803	135356671	7743869	127880	128440	561	-0.006371261	-6.667456204	0.578125484	Loss	572436	574801	2366	-0.00244261	-3.152786046	-0.083549375	Loss
87	Segment_87	11	182372	37682396	37500025	128441	131468	3028	0.001385703	1.514676964	1.333005848	Gain	574803	587555	12753	0.00016974	0.269909687	0.352041503	No_CNA
88	Segment_88	11	37709223	54813741	17104519	131469	132269	801	0.000589022	0.674328522	0.411616592	No_CNA	587568	591835	4268	-3.50E-05	0.001689953	0.066154956	No_CNA
89	Segment_89	11	54836429	134432265	79595837	132270	138989	6720	-0.000328656	-0.293648441	-0.649709315	No_CNA	591848	618286	26439	-0.000211638	-0.2297717	-0.180552369	No_CNA
90	KDM5A_(Segment_90)	12	33854	264310	230457	138990	139012	23	0.001271943	1.394681992	1.310903189	Gain	618294	618353	60	-0.000703686	-0.874451928	-0.863751559	No_CNA
91	Segment_91	12	274945	22791468	22516524	139013	141026	2014	0.000306537	0.376360628	-0.1223696	No_CNA	618355	625779	7425	-0.000525324	-0.640761187	-0.636173504	No_CNA
92	Segment_92	12	22809936	23015035	205100	141027	141035	9	0.00145001	1.582508298	1.575266035	Gain	625784	625861	78	-0.000651295	-0.805808174	-0.796903331	No_CNA
93	Segment_93	12	23028928	56110139	33081212	141036	143730	2695	0.000165465	0.2275565	-0.331809285	No_CNA	625868	636208	10341	-0.000211179	-0.229170114	-0.235348485	No_CNA
94	GLI1/CDK4_(Segment_94)	12	56113786	56851707	737922	143731	143821	91	0.003219939	3.449449497	4.20295913	Gain	636210	636457	248	0.000704646	0.970742947	0.93317826	No_CNA
95	Segment_95	12	56878227	57171746	293520	143822	143832	11	0.000466371	0.544955472	0.114925237	No_CNA	636466	636592	127	5.98E-05	0.125828722	0.110364591	No_CNA
96	Segment_96	12	57212364	58307716	1095353	143833	143884	52	-0.000672787	-0.656641184	-1.576304907	Loss	636603	637026	424	0.000126261	0.212943042	0.195200247	No_CNA
97	Segment_97	12	58315838	60686403	2370566	143885	143995	111	0.000236715	0.302711641	-0.226029497	No_CNA	637032	637832	801	0.000161708	0.259385506	0.240427909	No_CNA
98	Segment_98	12	60693922	60799336	105415	143996	144006	11	0.002089983	2.257559789	2.525391375	Gain	637836	637861	26	0.000171406	0.272092354	0.252802382	No_CNA
99	Segment_99	12	60810740	65805659	4994920	144007	144402	396	0.000500314	0.580758928	0.165318091	No_CNA	637865	639507	1643	0.000130179	0.218077389	0.200200295	No_CNA
100	Segment_100	12	65841438	65967585	126148	144403	144411	9	0.00278884	2.994721251	3.562935612	Gain	639520	639553	34	0.000200347	0.310010512	0.289728708	No_CNA
101	Segment_101	12	65975939	67390052	1414114	144412	144511	100	0.000352976	0.425344987	-0.053424812	No_CNA	639557	640006	450	0.000263303	0.392496221	0.370056825	No_CNA
102	MDM2_(Segment_102)	12	67395702	67981127	585426	144512	144562	51	0.004502019	4.801802507	6.106376692	Gain	640009	640218	210	0.000981139	1.333003631	1.285963234	Gain
103	FRS2_(Segment_103)	12	68008695	69188981	1180287	144563	144669	107	0.002476523	2.665285611	3.09925965	Gain	640225	640579	355	0.001084467	1.468383578	1.417802026	Gain
104	Segment_104	12	69197447	70289887	1092441	144670	144765	96	0.000792583	0.889047172	0.599229395	No_CNA	640583	640911	329	0.000326186	0.474885384	0.450290922	No_CNA
105	Segment_105	12	70299341	70641825	342485	144766	144800	35	-0.000432107	-0.402769139	-1.218983628	Loss	640914	641031	118	0.000298682	0.438848723	0.415196878	No_CNA
106	Segment_106	12	70658947	132289090	61630144	144801	149423	4623	0.000395051	0.469726207	0.009041121	No_CNA	641038	661622	20585	0.000173037	0.274229189	0.254883324	No_CNA
107	Segment_107	13	18194527	114123862	95929336	149424	156463	7040	-0.000557616	-0.535157508	0	No_CNA	661669	692477	30809	-0.000259853	-0.292942679	0.000678357	No_CNA
108	Segment_108	14	18149473	106349756	88200284	156464	164003	7540	-0.000644158	-0.626442931	0	No_CNA	692486	720534	28049	-0.000711992	-0.885334063	-0.000170447	No_CNA
109	Segment_109	15	18362555	100200937	81838383	164004	171424	7421	-0.000580343	-0.559130159	0	No_CNA	720554	747091	26538	-0.000146752	-0.144757203	-0.00042371	No_CNA
110	Segment_110	16	28087	88690571	88662485	171425	177617	6193	-0.000440235	-0.411342975	0	No_CNA	747120	772522	25403	-0.000409376	-0.488846766	0.000118258	No_CNA
111	Segment_111	17	59739	57838106	57778368	177618	182758	5141	-0.000276631	-0.238771109	0.131068031	No_CNA	772544	791270	18727	0.000111792	0.193986156	6.75E-05	No_CNA
112	TLK2/METTL2A_(Segment_112)	17	57851812	57973757	121946	182759	182768	10	0.000599834	0.685733135	2.181720497	Gain	791275	791308	34	-0.000067824	-0.041346226	-0.253609591	No_CNA
113	Segment_113	17	57992993	78638467	20645475	182769	184482	1714	-0.000506116	-0.480835022	-0.405856449	No_CNA	791313	797677	6365	0.00011367	0.196446664	0.002719789	No_CNA
114	Segment_114	18	4316	75432	71117	184483	184484	2	-0.001868316	-1.917698697	-5.180358672	Loss	797678	797681	4	-0.000109637	-0.096130192	0.205466427	No_CNA
115	Segment_115	18	121700	76009131	75887432	184485	189900	5416	-0.000161029	-0.116832904	-0.003488143	No_CNA	797690	822451	24762	-0.000252768	-0.28365908	0.000197122	No_CNA
116	Segment_116	18	76027136	76110964	83829	189901	189910	10	0.000804844	0.901980381	2.925250073	Gain	822460	822485	26	-0.000260787	-0.294165923	-0.011303678	No_CNA
117	Segment_117	19	217117	33277915	33060799	189911	192226	2316	0.001715033	1.862057911	-0.20203326	No_CNA	822502	829749	7248	0.000110915	0.192836639	-0.11109069	No_CNA
118	CCNE1_(Segment_118)	19	33329393	35322055	1992663	192227	192334	108	0.002727781	2.930316161	1.608312	Gain	829766	830578	813	-9.78E-05	-0.080628091	-0.393104668	No_CNA
119	Segment_119	19	35388639	63784327	28395689	192335	195148	2814	0.001886544	2.042969808	0.104552713	Gain	830602	840279	9678	0.000279673	0.413943564	0.116928638	No_CNA
120	Segment_120	20	8747	26129166	26120420	195149	197276	2128	0.002488298	2.677706692	0.090991909	Gain	840283	849327	9045	0.000308308	0.451461409	0.029392158	No_CNA
121	Segment_121	20	26156026	28266113	2110088	197277	197285	9	0.000245072	0.311526224	-5.062770035	No_CNA	849336	849424	89	6.00E-05	0.126117239	-0.324227703	No_CNA
122	Segment_122	20	29297270	62379059	33081790	197286	200145	2860	0.002426159	2.612161666	-0.051771277	Gain	849425	860339	10915	0.000272377	0.404384026	-0.021776724	No_CNA
123	Segment_123	21	9896630	46914686	37018057	200146	203294	3149	-0.000418667	-0.388592983	0	No_CNA	860357	872473	12117	0.00019735	0.306083594	0.001043742	No_CNA
124	Segment_124	22	14504218	22093846	7589629	203295	203918	624	-0.001565792	-1.598593062	1.115242086	No_CNA	872490	875021	2532	-0.000553773	-0.678036007	0.018133507	No_CNA
125	Segment_125	22	22104072	22124493	20422	203919	203920	2	0.001310684	1.435545544	4.775693021	Gain	875025	875030	6	-0.001040814	-1.316155832	-0.683979053	No_CNA
126	Segment_126	22	22131936	23033597	901662	203921	204035	115	-0.001313452	-1.33242153	1.436357223	No_CNA	875033	875363	331	-0.000848759	-1.064525503	-0.407114415	No_CNA
127	CSNK1E_(Segment_127)	22	23042106	44865839	21823734	204036	206382	2347	-0.002674323	-2.767884421	-0.295416491	Loss	875370	883295	7926	-0.000556129	-0.681122648	0.014737327	No_CNA
128	Segment_128	22	44877684	44926083	48400	206383	206390	8	-0.001830372	-1.877675498	0.778550954	No_CNA	883297	883302	6	-0.000700181	-0.869858482	-0.192925551	No_CNA
129	Segment_129	22	44932185	49565816	4633632	206391	206820	430	-0.002777578	-2.876798352	-0.426812631	Loss	883307	884883	1577	-0.000581339	-0.714153227	-0.021605665	No_CNA
130	Segment_130=X_Chromosome	23	2719027	154570177	151851151	206821	212696	5876	-0.000264626	-0.226109007	0	No_CNA	884983	933796	48814	7.50E-05	0.145748757	0.000805702	No_CNA
131	Chromosome_10	10	1	135374737	135374737	119268	128440	9173	-0.006893017	-7.217809984	0	Loss	530974	574802	43829	-0.002368869	-3.056170671	0	Loss
132	Chromosome_7	7	1	158821424	158821424	88360	100935	12576	0.0047203	5.032047284	0	Gain	390999	443444	52446	0.001729386	2.313354854	0	Gain
133	Chromosome_9p	9	1	51800000	51800000	111293	113547	2255	-0.00301585	-3.128128474	-1.318955247	Loss	491647	506540	14894	-0.00127397	-1.621636294	-0.736812415	No_CNA
