# Supplementary material for: Platform-Independent Genome-Wide Pattern of DNA Copy-Number Alterations Predicting Astrocytoma Survival and Response to Treatment Revealed by the GSVD Formulated as a Comparative Spectral Decomposition
Source: PLoS One. 2016 Oct 31;11(10):e0164546. doi: 10.1371/journal.pone.0164546 (PMC5087864; doi:10.1371/journal.pone.0164546)
Supplement: S3 Dataset — Segments identified by the CBS in significant tumor and normal arraylets revealed by the GSVD of the LGA discovery datasets. (TXT) [file pone.0164546.s004.txt]

Arraylet	Chromosome	Genomic_Start	Genomic_End	Genomic_Length	Affymetrix_Probe_Start	Affymetrix_Probe_Stop	Affymetrix_Probe_Length	LGA_Segment_Mean
Tumor_1	1	51586	247190999	247139413	1	72745	72745	3.00E-04
Tumor_1	2	2772	242738117	242735345	72746	150247	77502	1.00E-04
Tumor_1	3	35333	199380503	199345170	150248	215637	65390	0
Tumor_1	4	2269	34455437	34453168	215638	226917	11280	1.00E-04
Tumor_1	4	34462883	34501108	38225	226918	226955	38	-0.0017
Tumor_1	4	34506255	191261892	156755637	226956	278336	51381	2.00E-04
Tumor_1	5	68520	180722914	180654394	278337	336024	57688	0
Tumor_1	6	94649	170892918	170798269	336025	390998	54974	0
Tumor_1	7	52899	142154217	142101318	390999	437975	46977	2.00E-04
Tumor_1	7	142156282	142165672	9390	437976	438003	28	0.0025
Tumor_1	7	142165902	158819753	16653851	438004	443446	5443	2.00E-04
Tumor_1	8	21242	146268947	146247705	443447	491648	48202	2.00E-04
Tumor_1	9	37451	140211203	140173752	491649	530975	39327	2.00E-04
Tumor_1	10	62797	135356682	135293885	530976	574804	43829	-1.00E-04
Tumor_1	11	188560	134442929	134254369	574805	618292	43488	1.00E-04
Tumor_1	12	20691	132288250	132267559	618293	661624	43332	1.00E-04
Tumor_1	13	17924937	114126487	96201550	661625	692481	30857	-2.00E-04
Tumor_1	14	18072112	106356016	88283904	692482	720539	28058	0
Tumor_1	15	18276329	100286551	82010222	720540	747114	26575	-1.00E-04
Tumor_1	16	765	88815024	88814259	747115	772526	25412	1.00E-04
Tumor_1	17	514	78638434	78637920	772527	797677	25151	1.00E-04
Tumor_1	18	38121	76115098	76076977	797678	822488	24811	0
Tumor_1	19	41898	63789654	63747756	822489	840282	17794	4.00E-04
Tumor_1	20	9293	62426585	62417292	840283	860347	20065	3.00E-04
Tumor_1	21	9758730	46921373	37162643	860348	872478	12131	0
Tumor_1	22	14432516	49581309	35148793	872479	884887	12409	-1.00E-04
Tumor_1	23	108465	88888705	88780240	884888	912286	27399	-5.00E-04
Tumor_1	23	88891910	88895120	3210	912287	912288	2	0.0107
Tumor_1	23	88898635	154835536	65936901	912289	933827	21539	-4.00E-04
Tumor_1	1	554268	3765501	3211234	32	608	577	-6.86E-05
Tumor_2	1	3777639	10571752	6794114	613	2693	2081	-0.000263544
Tumor_2	1	10584836	13647633	3062798	2694	3390	697	-0.000153173
Tumor_2	1	13654754	14427112	772359	3393	3651	259	-2.12E-05
Tumor_2	1	14461404	25457903	10996500	3664	7029	3366	-0.000137868
Tumor_2	1	25488923	25529549	40627	7045	7057	13	4.52E-05
Tumor_2	1	25536086	32669539	7133454	7063	9020	1958	8.99E-06
Tumor_2	1	32695245	33293362	598118	9029	9201	173	-5.45E-05
Tumor_2	1	33300127	83369717	50069591	9203	25758	16556	0.000102549
Tumor_2	1	83388826	83695596	306771	25764	25845	82	9.91E-05
Tumor_2	1	83737764	161009860	77272097	25858	43322	17465	0.000107846
Tumor_2	1	161020691	161056083	35393	43327	43330	4	0.000525373
Tumor_2	1	161061712	202347595	41285884	43331	57852	14522	0.000126021
Tumor_2	1	202364053	203090915	726863	57858	58134	277	0.002257927
Tumor_2	1	203102540	240470722	37368183	58137	70377	12241	1.91E-05
Tumor_2	1	240487783	240553089	65307	70382	70398	17	8.62E-05
Tumor_2	1	240579530	247190718	6611189	70410	72744	2335	0.000109056
Tumor_2	2	20341	91391623	91371283	72753	102613	29861	-1.06E-05
Tumor_2	2	91435969	94882087	3446119	102619	102712	94	-0.000199199
Tumor_2	2	94892170	113884346	18992177	102717	108390	5674	-5.61E-05
Tumor_2	2	113911006	114032382	121377	108395	108402	8	-6.49E-05
Tumor_2	2	114146308	242488979	128342672	108422	150133	41712	0.000112531
Tumor_2	2	242492286	242596654	104369	150134	150154	21	0.000126791
Tumor_2	2	242602220	242717016	114797	150155	150244	90	0.000186204
Tumor_2	3	39066	199379566	199340501	150250	215633	65384	0.000159387
Tumor_2	4	41413	46772	5360	215681	215686	6	-0.000254262
Tumor_2	4	62447	48777988	48715542	215698	231662	15965	-6.48E-06
Tumor_2	4	48910295	62413272	13502978	231680	235201	3522	0.000316849
Tumor_2	4	62421048	104027107	41606060	235204	248768	13565	0.000325126
Tumor_2	4	104047267	104072115	24849	248772	248776	5	0.000290849
Tumor_2	4	104086799	191173837	87087039	248781	278327	29547	0.000441851
Tumor_2	5	90692	180629353	180538662	278348	336020	57673	3.79E-05
Tumor_2	6	97634	63406800	63309167	336030	354766	18737	-0.000185307
Tumor_2	6	63467177	170748662	107281486	354780	390989	36210	-0.000676505
Tumor_2	6	170762955	170867396	104442	390995	390996	2	-0.001845035
Tumor_2	7	140213	1032780	892568	391002	391124	123	0.00116534
Tumor_2	7	1036793	1040705	3913	391125	391125	1	0.00202651
Tumor_2	7	1047707	39624922	38577216	391130	404583	13454	0.001456949
Tumor_2	7	39633535	39802523	168989	404586	404639	54	0.001418795
Tumor_2	7	39813909	52114925	12301017	404645	408798	4154	0.00140628
Tumor_2	7	52149644	53977549	1827906	408812	409497	686	0.001721081
Tumor_2	7	54027937	54544164	516228	409516	409751	236	0.0027563
Tumor_2	7	54566257	54673962	107706	409755	409794	40	0.003835487
Tumor_2	7	54705682	55295156	589475	409809	410173	365	0.005892525
Tumor_2	7	55349637	55543144	193508	410191	410249	59	0.003474066
Tumor_2	7	55556230	55641775	85546	410255	410286	32	0.003133744
Tumor_2	7	55680713	56099026	418314	410308	410433	126	0.002500546
Tumor_2	7	56102143	56646181	544039	410434	410581	148	0.001646837
Tumor_2	7	56654535	80092754	23438220	410586	416331	5746	0.001656616
Tumor_2	7	80100332	80629694	529363	416334	416515	182	0.001904692
Tumor_2	7	80650984	97340676	16689693	416523	422594	6072	0.001947314
Tumor_2	7	97355553	97383757	28205	422596	422598	3	0.001238636
Tumor_2	7	97406212	127885389	30479178	422600	433157	10558	0.001882525
Tumor_2	7	127892509	127947649	55141	433161	433172	12	0.001101591
Tumor_2	7	127974303	158811268	30836966	433180	443437	10258	0.001761507
Tumor_2	8	63810	7040596	6976787	443447	446427	2981	9.33E-05
Tumor_2	8	7256229	7789937	533709	446467	446577	111	-0.000397512
Tumor_2	8	8132139	47658706	39526568	446678	458850	12173	0.000217336
Tumor_2	8	47693177	47740011	46835	458868	458880	13	7.86E-05
Tumor_2	8	47762604	146264846	98502243	458888	491644	32757	0.000116222
Tumor_2	9	153131	19593559	19440429	491663	499339	7677	-0.001039358
Tumor_2	9	19716199	25969531	6253333	499389	501742	2354	-0.00250929
Tumor_2	9	26123251	33227011	7103761	501796	504357	2562	-0.0013743
Tumor_2	9	33238412	45419207	12180796	504361	506486	2126	-0.000625874
Tumor_2	9	46018067	140193674	94175608	506515	530968	24454	-5.32E-05
Tumor_2	10	115544	21886103	21770560	530984	538622	7639	-0.002636184
Tumor_2	10	21895687	21920526	24840	538626	538629	4	-0.00266022
Tumor_2	10	21928812	27556323	5627512	538632	540474	1843	-0.002739181
Tumor_2	10	27560671	27577201	16531	540476	540479	4	-0.00148507
Tumor_2	10	27582425	38585875	11003451	540480	544233	3754	-0.002386733
Tumor_2	10	38596435	42150759	3554325	544237	544380	144	-0.001442328
Tumor_2	10	42184626	70032920	27848295	544390	553331	8942	-0.002163897
Tumor_2	10	70041778	70059659	17882	553336	553339	4	-0.002543465
Tumor_2	10	70065964	72316941	2250978	553340	554100	761	-0.002307234
Tumor_2	10	72324240	72328673	4434	554105	554105	1	-0.001629942
Tumor_2	10	72336589	75051673	2715085	554107	554931	825	-0.002380705
Tumor_2	10	75069380	75081501	12122	554934	554935	2	-0.001451003
Tumor_2	10	75086802	81952099	6865298	554937	557042	2106	-0.00240381
Tumor_2	10	81961869	81996286	34418	557047	557055	9	-0.002840312
Tumor_2	10	82006502	119285499	37278998	557061	569604	12544	-0.002291672
Tumor_2	10	119295569	119317101	21533	569605	569610	6	-0.002433429
Tumor_2	10	119328935	125851068	6522134	569616	571923	2308	-0.002351207
Tumor_2	10	125858747	125942780	84034	571927	571934	8	-0.002141657
Tumor_2	10	125976990	127563278	1586289	571946	572419	474	-0.002357312
Tumor_2	10	127578239	127603523	25285	572426	572432	7	-0.001842422
Tumor_2	10	127612803	135356671	7743869	572436	574801	2366	-0.00244261
Tumor_2	11	182372	37682396	37500025	574803	587555	12753	0.00016974
Tumor_2	11	37709223	54813741	17104519	587568	591835	4268	-3.50E-05
Tumor_2	11	54836429	134432265	79595837	591848	618286	26439	-0.000211638
Tumor_2	12	33854	264310	230457	618294	618353	60	-0.000703686
Tumor_2	12	274945	22791468	22516524	618355	625779	7425	-0.000525324
Tumor_2	12	22809936	23015035	205100	625784	625861	78	-0.000651295
Tumor_2	12	23028928	56110139	33081212	625868	636208	10341	-0.000211179
Tumor_2	12	56113786	56851707	737922	636210	636457	248	0.000704646
Tumor_2	12	56878227	57171746	293520	636466	636592	127	5.98E-05
Tumor_2	12	57212364	58307716	1095353	636603	637026	424	0.000126261
Tumor_2	12	58315838	60686403	2370566	637032	637832	801	0.000161708
Tumor_2	12	60693922	60799336	105415	637836	637861	26	0.000171406
Tumor_2	12	60810740	65805659	4994920	637865	639507	1643	0.000130179
Tumor_2	12	65841438	65967585	126148	639520	639553	34	0.000200347
Tumor_2	12	65975939	67390052	1414114	639557	640006	450	0.000263303
Tumor_2	12	67395702	67981127	585426	640009	640218	210	0.000981139
Tumor_2	12	68008695	69188981	1180287	640225	640579	355	0.001084467
Tumor_2	12	69197447	70289887	1092441	640583	640911	329	0.000326186
Tumor_2	12	70299341	70641825	342485	640914	641031	118	0.000298682
Tumor_2	12	70658947	132289090	61630144	641038	661622	20585	0.000173037
Tumor_2	13	18194527	114123862	95929336	661669	692477	30809	-0.000259853
Tumor_2	14	18149473	106349756	88200284	692486	720534	28049	-0.000711992
Tumor_2	15	18362555	100200937	81838383	720554	747091	26538	-0.000146752
Tumor_2	16	28087	88690571	88662485	747120	772522	25403	-0.000409376
Tumor_2	17	59739	57838106	57778368	772544	791270	18727	0.000111792
Tumor_2	17	57851812	57973757	121946	791275	791308	34	-0.000067824
Tumor_2	17	57992993	78638467	20645475	791313	797677	6365	0.00011367
Tumor_2	18	4316	75432	71117	797678	797681	4	-0.000109637
Tumor_2	18	121700	76009131	75887432	797690	822451	24762	-0.000252768
Tumor_2	18	76027136	76110964	83829	822460	822485	26	-0.000260787
Tumor_2	19	217117	33277915	33060799	822502	829749	7248	0.000110915
Tumor_2	19	33329393	35322055	1992663	829766	830578	813	-9.78E-05
Tumor_2	19	35388639	63784327	28395689	830602	840279	9678	0.000279673
Tumor_2	20	8747	26129166	26120420	840283	849327	9045	0.000308308
Tumor_2	20	26156026	28266113	2110088	849336	849424	89	6.00E-05
Tumor_2	20	29297270	62379059	33081790	849425	860339	10915	0.000272377
Tumor_2	21	9896630	46914686	37018057	860357	872473	12117	0.00019735
Tumor_2	22	14504218	22093846	7589629	872490	875021	2532	-0.000553773
Tumor_2	22	22104072	22124493	20422	875025	875030	6	-0.001040814
Tumor_2	22	22131936	23033597	901662	875033	875363	331	-0.000848759
Tumor_2	22	23042106	44865839	21823734	875370	883295	7926	-0.000556129
Tumor_2	22	44877684	44926083	48400	883297	883302	6	-0.000700181
Tumor_2	22	44932185	49565816	4633632	883307	884883	1577	-0.000581339
Tumor_2	23	2719027	154570177	151851151	884983	933796	48814	7.50E-05
Normal_53	1	51586	25455916	25404330	1	7029	7029	1.00E-04
Normal_53	1	25465703	25519521	53818	7030	7056	27	0.0024
Normal_53	1	25519561	105822730	80303169	7057	33190	26134	0
Normal_53	1	105822892	105823886	994	33191	33200	10	0.0022
Normal_53	1	105825566	110034485	4208919	33201	34643	1443	0
Normal_53	1	110034564	110041689	7125	34644	34657	14	0.0046
Normal_53	1	110044464	227877780	117833316	34658	66095	31438	0
Normal_53	1	227883467	227886807	3340	66096	66098	3	-0.0035
Normal_53	1	227887067	247190999	19303932	66099	72745	6647	0
Normal_53	2	2772	35829465	35826693	72746	84815	12070	0
Normal_53	2	35831282	35841408	10126	84816	84821	6	0.0038
Normal_53	2	35841439	126158681	90317242	84822	112336	27515	0
Normal_53	2	126168109	126168371	262	112337	112338	2	0.0066
Normal_53	2	126168390	208058424	81890034	112339	139244	26906	0
Normal_53	2	208058480	208067569	9089	139245	139265	21	0.0023
Normal_53	2	208067709	242738117	34670408	139266	150247	10982	0
Normal_53	3	35333	99381998	99346665	150248	182146	31899	0
Normal_53	3	99391348	99396103	4755	182147	182148	2	0.0055
Normal_53	3	99397495	170830285	71432790	182149	205942	23794	0
Normal_53	3	170832544	170833286	742	205943	205944	2	0.0042
Normal_53	3	170836534	199380503	28543969	205945	215637	9693	0
Normal_53	4	2269	34455387	34453118	215638	226914	11277	0
Normal_53	4	34455408	34506255	50847	226915	226956	42	-0.0019
Normal_53	4	34506296	68943134	34436838	226957	237417	10461	0
Normal_53	4	68943647	68970725	27078	237418	237423	6	0.0045
Normal_53	4	68977382	70162221	1184839	237424	237703	280	-4.00E-04
Normal_53	4	70162229	70266376	104147	237704	237755	52	-0.0025
Normal_53	4	70266599	190425792	120159193	237756	278087	40332	0
Normal_53	4	190432100	190436246	4146	278088	278091	4	0.0043
Normal_53	4	190436753	191261892	825139	278092	278336	245	-1.00E-04
Normal_53	5	68520	21485021	21416501	278337	285746	7410	-1.00E-04
Normal_53	5	21486945	21488183	1238	285747	285751	5	0.0034
Normal_53	5	21488241	57349962	35861721	285752	296496	10745	0
Normal_53	5	57361772	57369278	7506	296497	296528	32	0.0034
Normal_53	5	57403338	140204008	82800670	296529	323118	26590	0
Normal_53	5	140211693	140223928	12235	323119	323127	9	-0.0021
Normal_53	5	140232335	150182386	9950051	323128	326259	3132	0
Normal_53	5	150185681	150198785	13104	326260	326267	8	-0.0023
Normal_53	5	150204276	177131043	26926767	326268	334986	8719	0
Normal_53	5	177160145	177165199	5054	334987	334989	3	0.0065
Normal_53	5	177187559	180304762	3117203	334990	335921	932	1.00E-04
Normal_53	5	180311304	180347059	35755	335922	335935	14	-0.0026
Normal_53	5	180349801	180722914	373113	335936	336024	89	0
Normal_53	6	94649	31394272	31299623	336025	345845	9821	0
Normal_53	6	31394498	31404418	9920	345846	345853	8	-0.0037
Normal_53	6	31456437	54039222	22582785	345854	352836	6983	0
Normal_53	6	54039327	54039802	475	352837	352840	4	0.0036
Normal_53	6	54043295	67090524	13047229	352841	356069	3229	0
Normal_53	6	67097622	67099901	2279	356070	356076	7	0.0027
Normal_53	6	67100067	134307949	67207882	356077	378819	22743	0
Normal_53	6	134310752	134311313	561	378820	378821	2	0.0053
Normal_53	6	134319727	157701240	23381513	378822	386818	7997	0
Normal_53	6	157716052	157749593	33541	386819	386820	2	-0.0045
Normal_53	6	157790038	170892918	13102880	386821	390998	4178	0
Normal_53	7	52899	158819753	158766854	390999	443446	52448	0
Normal_53	8	21242	39349804	39328562	443447	457167	13721	0
Normal_53	8	39354748	39506110	151362	457168	457223	56	-0.0045
Normal_53	8	39507444	146268947	106761503	457224	491648	34425	0
Normal_53	9	37451	67673789	67636338	491649	506599	14951	0
Normal_53	9	67675859	67675867	8	506600	506604	5	0.0039
Normal_53	9	67678148	140211203	72533055	506605	530975	24371	0
Normal_53	10	62797	4280802	4218005	530976	532483	1508	0
Normal_53	10	4280826	4281004	178	532484	532486	3	0.0043
Normal_53	10	4287241	24417669	20130428	532487	539416	6930	0
Normal_53	10	24417670	24418048	378	539417	539425	9	0.0037
Normal_53	10	24418902	47417388	22998486	539426	545873	6448	0
Normal_53	10	47432893	47468054	35161	545874	545876	3	-0.004
Normal_53	10	47480470	135356682	87876212	545877	574804	28928	0
Normal_53	11	188560	4926807	4738247	574805	576037	1233	1.00E-04
Normal_53	11	4926841	4933442	6601	576038	576075	38	-0.0026
Normal_53	11	4933456	134442929	129509473	576076	618292	42217	0
Normal_53	12	20691	11113965	11093274	618293	621717	3425	1.00E-04
Normal_53	12	11115944	11132787	16843	621718	621725	8	-0.0028
Normal_53	12	11143129	33185915	22042786	621726	629396	7671	0
Normal_53	12	33192661	33198629	5968	629397	629419	23	-0.0023
Normal_53	12	33199615	33278012	78397	629420	629449	30	-1.00E-04
Normal_53	12	33280084	33286673	6589	629450	629454	5	-0.0031
Normal_53	12	33290342	44190693	10900351	629455	632525	3071	0
Normal_53	12	44192095	44195792	3697	632526	632528	3	0.0053
Normal_53	12	44199547	132288250	88088703	632529	661624	29096	0
Normal_53	13	17924937	71372286	53447349	661625	678911	17287	0
Normal_53	13	71375544	71378545	3001	678912	678915	4	0.0045
Normal_53	13	71378594	114126487	42747893	678916	692481	13566	0
Normal_53	14	18072112	73070864	54998752	692482	709928	17447	0
Normal_53	14	73076448	73090720	14272	709929	709936	8	0.0039
Normal_53	14	73099641	105609095	32509454	709937	720181	10245	0
Normal_53	14	105612786	105632474	19688	720182	720193	12	-0.0051
Normal_53	14	105638133	105867730	229597	720194	720297	104	-1.00E-04
Normal_53	14	105872388	105873086	698	720298	720301	4	-0.004
Normal_53	14	105886976	106356016	469040	720302	720539	238	1.00E-04
Normal_53	15	18276329	74678670	56402341	720540	738445	17906	0
Normal_53	15	74678784	74682241	3457	738446	738456	11	0.0027
Normal_53	15	74682387	100286551	25604164	738457	747114	8658	0
Normal_53	16	765	88815024	88814259	747115	772526	25412	0
Normal_53	17	514	78638434	78637920	772527	797677	25151	1.00E-04
Normal_53	18	38121	76115098	76076977	797678	822488	24811	0
Normal_53	19	41898	63789654	63747756	822489	840282	17794	1.00E-04
Normal_53	20	9293	62426585	62417292	840283	860347	20065	0
Normal_53	21	9758730	46921373	37162643	860348	872478	12131	0
Normal_53	22	14432516	22667937	8235421	872479	875220	2742	1.00E-04
Normal_53	22	22674410	22726802	52392	875221	875240	20	-0.0017
Normal_53	22	22731517	49581309	26849792	875241	884887	9647	1.00E-04
Normal_53	23	108465	115047697	114939232	884888	920746	35859	-0.0026
Normal_53	23	115051971	115064654	12683	920747	920753	7	0.0033
Normal_53	23	115070435	154835536	39765101	920754	933827	13074	-0.0027
Tumor_53	1	51586	25455916	25404331	1	7029	7029	-1.00E-04
Tumor_53	1	25465703	25519521	53819	7030	7056	27	0.0028
Tumor_53	1	25519561	34864249	9344689	7057	9682	2626	0
Tumor_53	1	34875229	34877066	1838	9683	9701	19	-0.0024
Tumor_53	1	34889136	105814887	70925752	9702	33183	23482	-1.00E-04
Tumor_53	1	105820716	105823886	3171	33184	33200	17	0.002
Tumor_53	1	105825566	110029026	4203461	33201	34642	1442	-2.00E-04
Tumor_53	1	110034485	110041689	7205	34643	34657	15	0.0058
Tumor_53	1	110044464	114807559	4763096	34658	36339	1682	-4.00E-04
Tumor_53	1	114808477	114821007	12531	36340	36343	4	0.0019
Tumor_53	1	114825044	147815325	32990282	36344	39156	2813	-2.00E-04
Tumor_53	1	147815338	147845334	29997	39157	39158	2	-0.004
Tumor_53	1	147884063	150822318	2938256	39159	40095	937	-3.00E-04
Tumor_53	1	150822379	150853206	30828	40096	40128	33	-0.0032
Tumor_53	1	150857106	208137673	57280568	40129	59741	19613	-1.00E-04
Tumor_53	1	208148224	208150595	2372	59742	59744	3	0.0043
Tumor_53	1	208153163	227877780	19724618	59745	66095	6351	0
Tumor_53	1	227883467	227886807	3341	66096	66098	3	-0.0052
Tumor_53	1	227887067	247190999	19303933	66099	72745	6647	0
Tumor_53	2	2772	13719155	13716384	72746	77534	4789	0.0011
Tumor_53	2	13721700	13722213	514	77535	77536	2	0.0066
Tumor_53	2	13732517	35829465	22096949	77537	84815	7279	2.00E-04
Tumor_53	2	35831282	35841408	10127	84816	84821	6	0.0055
Tumor_53	2	35841439	52608373	16766935	84822	90376	5555	-2.00E-04
Tumor_53	2	52612245	52635034	22790	90377	90409	33	0.0023
Tumor_53	2	52645616	106249649	53604034	90410	106330	15921	0
Tumor_53	2	106249751	106251777	2027	106331	106337	7	-0.0033
Tumor_53	2	106264800	126158681	19893882	106338	112336	5999	1.00E-04
Tumor_53	2	126168109	126168371	263	112337	112338	2	0.0083
Tumor_53	2	126168390	130510314	4341925	112339	113821	1483	2.00E-04
Tumor_53	2	130510341	130533797	23457	113822	113823	2	0.0051
Tumor_53	2	130533818	208063188	77529371	113824	139250	25427	4.00E-04
Tumor_53	2	208063411	208067569	4159	139251	139265	15	0.0033
Tumor_53	2	208067709	242738117	34670409	139266	150247	10982	2.00E-04
Tumor_53	3	35333	47453501	47418169	150248	166272	16025	0
Tumor_53	3	47466814	47467712	899	166273	166274	2	-0.0051
Tumor_53	3	47472206	99381998	51909793	166275	182146	15872	1.00E-04
Tumor_53	3	99391348	99396103	4756	182147	182148	2	0.0073
Tumor_53	3	99397495	159830708	60433214	182149	202051	19903	2.00E-04
Tumor_53	3	159833566	159834227	662	202052	202053	2	-0.0048
Tumor_53	3	159841554	163606048	3764495	202054	203327	1274	5.00E-04
Tumor_53	3	163620282	163625387	5106	203328	203341	14	0.0027
Tumor_53	3	163626930	199380503	35753574	203342	215637	12296	4.00E-04
Tumor_53	4	2269	9819380	9817112	215638	218297	2660	-2.00E-04
Tumor_53	4	9832502	9838716	6215	218298	218312	15	0.0024
Tumor_53	4	9839006	34455437	24616432	218313	226917	8605	-1.00E-04
Tumor_53	4	34462883	34501108	38226	226918	226955	38	-0.0027
Tumor_53	4	34506255	68943134	34436880	226956	237417	10462	0
Tumor_53	4	68943647	68970725	27079	237418	237423	6	0.006
Tumor_53	4	68977382	70158087	1180706	237424	237702	279	-5.00E-04
Tumor_53	4	70162221	70183734	21514	237703	237718	16	-0.0028
Tumor_53	4	70184227	70189084	4858	237719	237722	4	-0.0059
Tumor_53	4	70189122	70266376	77255	237723	237755	33	-0.0034
Tumor_53	4	70266599	115393137	45126539	237756	252656	14901	2.00E-04
Tumor_53	4	115394760	115401612	6853	252657	252679	23	0.0029
Tumor_53	4	115403666	115727061	323396	252680	252799	120	2.00E-04
Tumor_53	4	115727603	115729891	2289	252800	252802	3	-0.0033
Tumor_53	4	115735804	173225711	57489908	252803	272311	19509	2.00E-04
Tumor_53	4	173225729	173226096	368	272312	272322	11	-0.0022
Tumor_53	4	173232542	190425792	17193251	272323	278087	5765	8.00E-04
Tumor_53	4	190432100	190436246	4147	278088	278091	4	0.0055
Tumor_53	4	190436753	191261892	825140	278092	278336	245	2.00E-04
Tumor_53	5	68520	17658320	17589801	278337	284358	6022	-1.00E-04
Tumor_53	5	17662206	17674971	12766	284359	284364	6	0.0024
Tumor_53	5	17675237	21485021	3809785	284365	285746	1382	2.00E-04
Tumor_53	5	21486945	21487743	799	285747	285750	4	0.005
Tumor_53	5	21488183	46282405	24794223	285751	293860	8110	-1.00E-04
Tumor_53	5	46306753	46309147	2395	293861	293867	7	0.0018
Tumor_53	5	46309247	57349962	11040716	293868	296496	2629	-7.00E-04
Tumor_53	5	57361772	57369278	7507	296497	296528	32	0.0043
Tumor_53	5	57403338	85161584	27758247	296529	304924	8396	-1.00E-04
Tumor_53	5	85163196	85165456	2261	304925	304926	2	-0.0048
Tumor_53	5	85166355	85921102	754748	304927	305167	241	1.00E-04
Tumor_53	5	85923004	85926586	3583	305168	305169	2	0.0035
Tumor_53	5	85930325	140211737	54281413	305170	323122	17953	2.00E-04
Tumor_53	5	140211790	140223928	12139	323123	323127	5	-0.0032
Tumor_53	5	140232335	173522596	33290262	323128	333927	10800	5.00E-04
Tumor_53	5	173524628	173531535	6908	333928	333929	2	-0.0035
Tumor_53	5	173545922	177131043	3585122	333930	334986	1057	4.00E-04
Tumor_53	5	177160145	177165199	5055	334987	334989	3	0.0095
Tumor_53	5	177187559	180722914	3535356	334990	336024	1035	4.00E-04
Tumor_53	6	94649	31394272	31299624	336025	345845	9821	-2.00E-04
Tumor_53	6	31394498	31404418	9921	345846	345853	8	-0.0064
Tumor_53	6	31456437	32701367	1244931	345854	345974	121	-3.00E-04
Tumor_53	6	32703198	32796581	93384	345975	345985	11	-0.0028
Tumor_53	6	32796598	54039098	21242501	345986	352834	6849	-4.00E-04
Tumor_53	6	54039177	54039802	626	352835	352840	6	0.0031
Tumor_53	6	54043295	65393651	11350357	352841	355429	2589	1.00E-04
Tumor_53	6	65404253	65405701	1449	355430	355431	2	-0.0058
Tumor_53	6	65407522	67090524	1683003	355432	356069	638	-1.00E-04
Tumor_53	6	67097622	67099901	2280	356070	356076	7	0.0041
Tumor_53	6	67100067	134307949	67207883	356077	378819	22743	1.00E-04
Tumor_53	6	134310752	134311313	562	378820	378821	2	0.0076
Tumor_53	6	134319727	157666334	23346608	378822	386817	7996	0
Tumor_53	6	157701240	157749593	48354	386818	386820	3	-0.005
Tumor_53	6	157790038	170761408	12971371	386821	390994	4174	1.00E-04
Tumor_53	6	170824240	170892918	68679	390995	390998	4	0.0029
Tumor_53	7	52899	109228468	109175570	390999	426222	35224	-2.00E-04
Tumor_53	7	109228853	109241134	12282	426223	426232	10	-0.0043
Tumor_53	7	109241206	125832198	16590993	426233	432414	6182	-3.00E-04
Tumor_53	7	125832706	125834100	1395	432415	432427	13	0.0043
Tumor_53	7	125834101	158819753	32985653	432428	443446	11019	-3.00E-04
Tumor_53	8	21242	2235222	2213981	443447	444161	715	0
Tumor_53	8	2242033	2246753	4721	444162	444173	12	0.0026
Tumor_53	8	2258100	26930384	24672285	444174	453190	9017	2.00E-04
Tumor_53	8	26936518	26936587	70	453191	453195	5	0.0038
Tumor_53	8	26943119	39349804	12406686	453196	457167	3972	5.00E-04
Tumor_53	8	39354748	39506110	151363	457168	457223	56	-0.0057
Tumor_53	8	39507444	40891141	1383698	457224	457740	517	0.001
Tumor_53	8	40896997	40897616	620	457741	457742	2	0.0068
Tumor_53	8	40902825	88801771	47898947	457743	472642	14900	2.00E-04
Tumor_53	8	88812468	88813554	1087	472643	472644	2	-0.0054
Tumor_53	8	88817508	146268947	57451440	472645	491648	19004	5.00E-04
Tumor_53	9	37451	592891	555441	491649	491878	230	5.00E-04
Tumor_53	9	596687	596949	263	491879	491882	4	-0.0021
Tumor_53	9	597295	44364435	43767141	491883	506414	14532	3.00E-04
Tumor_53	9	44386120	44569207	183088	506415	506417	3	0.0043
Tumor_53	9	44667843	67673789	23005947	506418	506599	182	-1.00E-04
Tumor_53	9	67675859	67678355	2497	506600	506607	8	0.0048
Tumor_53	9	67699724	95509116	27809393	506608	515854	9247	2.00E-04
Tumor_53	9	95510520	95510766	247	515855	515856	2	0.0049
Tumor_53	9	95513773	140211203	44697431	515857	530975	15119	-1.00E-04
Tumor_53	10	62797	4280802	4218006	530976	532483	1508	-1.00E-04
Tumor_53	10	4280826	4281004	179	532484	532486	3	0.0069
Tumor_53	10	4287241	24415257	20128017	532487	539414	6928	-2.00E-04
Tumor_53	10	24417668	24418048	381	539415	539425	11	0.0068
Tumor_53	10	24418902	34351503	9932602	539426	542763	3338	-1.00E-04
Tumor_53	10	34353929	34354720	792	542764	542765	2	0.0022
Tumor_53	10	34357474	51265841	16908368	542766	546672	3907	1.00E-04
Tumor_53	10	51274692	51329438	54747	546673	546676	4	0.003
Tumor_53	10	51405645	51500354	94710	546677	546700	24	0
Tumor_53	10	51510978	51580592	69615	546701	546705	5	0.0035
Tumor_53	10	51607973	135356682	83748710	546706	574804	28099	2.00E-04
Tumor_53	11	188560	4924214	4735655	574805	576035	1231	7.00E-04
Tumor_53	11	4925074	4926931	1858	576036	576042	7	-0.0018
Tumor_53	11	4928569	4930297	1729	576043	576054	12	-0.0044
Tumor_53	11	4930312	134442929	129512618	576055	618292	42238	0
Tumor_53	12	20691	11111979	11091289	618293	621716	3424	1.00E-04
Tumor_53	12	11113965	11132787	18823	621717	621725	9	-0.0036
Tumor_53	12	11143129	33185915	22042787	621726	629396	7671	4.00E-04
Tumor_53	12	33192661	33198629	5969	629397	629419	23	-0.0037
Tumor_53	12	33199615	33278012	78398	629420	629449	30	0
Tumor_53	12	33280084	33286673	6590	629450	629454	5	-0.0046
Tumor_53	12	33290342	44190693	10900352	629455	632525	3071	2.00E-04
Tumor_53	12	44192095	44195792	3698	632526	632528	3	0.0072
Tumor_53	12	44199547	71006824	26807278	632529	641147	8619	-1.00E-04
Tumor_53	12	71008088	71011542	3455	641148	641149	2	0.0043
Tumor_53	12	71016574	93515254	22498681	641150	648847	7698	1.00E-04
Tumor_53	12	93517673	93526465	8793	648848	648849	2	0.0041
Tumor_53	12	93526752	132288250	38761499	648850	661624	12775	-1.00E-04
Tumor_53	13	17924937	71372286	53447350	661625	678911	17287	-2.00E-04
Tumor_53	13	71375544	71378545	3002	678912	678915	4	0.0051
Tumor_53	13	71378594	114104764	42726171	678916	692472	13557	-3.00E-04
Tumor_53	13	114107448	114126487	19040	692473	692481	9	0.0023
Tumor_53	14	18072112	73070864	54998753	692482	709928	17447	-3.00E-04
Tumor_53	14	73076448	73090720	14273	709929	709936	8	0.006
Tumor_53	14	73099641	105609095	32509455	709937	720181	10245	-4.00E-04
Tumor_53	14	105612786	105632474	19689	720182	720193	12	-0.0072
Tumor_53	14	105638133	105854077	215945	720194	720294	101	-4.00E-04
Tumor_53	14	105867058	105873086	6029	720295	720301	7	-0.0051
Tumor_53	14	105886976	106356016	469041	720302	720539	238	1.00E-04
Tumor_53	15	18276329	74678284	56401956	720540	738443	17904	1.00E-04
Tumor_53	15	74678554	74682818	4265	738444	738464	21	0.0036
Tumor_53	15	74689222	100286551	25597330	738465	747114	8650	2.00E-04
Tumor_53	16	765	29180093	29179329	747115	756163	9049	-1.00E-04
Tumor_53	16	29184283	29188544	4262	756164	756166	3	-0.0062
Tumor_53	16	29189254	54350567	25161314	756167	760972	4806	-1.00E-04
Tumor_53	16	54353878	54354083	206	760973	760976	4	0.0034
Tumor_53	16	54355711	88815024	34459314	760977	772526	11550	0
Tumor_53	17	514	78638434	78637921	772527	797677	25151	0
Tumor_53	18	38121	22619849	22581729	797678	804205	6528	-2.00E-04
Tumor_53	18	22619901	22620131	231	804206	804208	3	0.0052
Tumor_53	18	22620365	49520847	26900483	804209	813412	9204	2.00E-04
Tumor_53	18	49521083	49521378	296	813413	813418	6	-0.0029
Tumor_53	18	49532255	61913268	12381014	813419	817700	4282	0
Tumor_53	18	61918108	61918890	783	817701	817703	3	0.0049
Tumor_53	18	61926563	76115098	14188536	817704	822488	4785	1.00E-04
Tumor_53	19	41898	21597816	21555919	822489	828545	6057	0
Tumor_53	19	21607468	21614150	6683	828546	828549	4	-0.0045
Tumor_53	19	21617592	63789654	42172063	828550	840282	11733	2.00E-04
Tumor_53	20	9293	62426585	62417293	840283	860347	20065	-1.00E-04
Tumor_53	21	9758730	46921373	37162644	860348	872478	12131	-3.00E-04
Tumor_53	22	14432516	22674410	8241895	872479	875221	2743	-1.00E-04
Tumor_53	22	22680517	22726802	46286	875222	875240	19	-0.0023
Tumor_53	22	22731517	37620854	14889338	875241	880773	5533	-2.00E-04
Tumor_53	22	37625189	37626838	1650	880774	880776	3	-0.0047
Tumor_53	22	37629048	37679973	50926	880777	880795	19	0
Tumor_53	22	37693553	37705241	11689	880796	880819	24	-0.0029
Tumor_53	22	37719562	49581309	11861748	880820	884887	4068	-4.00E-04
Tumor_53	23	108465	3974105	3865641	884888	885324	437	-0.0017
Tumor_53	23	3974695	3979261	4567	885325	885326	2	0.0024
Tumor_53	23	3979915	154835536	150855622	885327	933827	48501	-0.0018
