# Supplementary material for: Platform-Independent Genome-Wide Pattern of DNA Copy-Number Alterations Predicting Astrocytoma Survival and Response to Treatment Revealed by the GSVD Formulated as a Comparative Spectral Decomposition
Source: PLoS One. 2016 Oct 31;11(10):e0164546. doi: 10.1371/journal.pone.0164546 (PMC5087864; doi:10.1371/journal.pone.0164546)
Supplement: S4 Dataset — The corresponding tumor profiles are at http://www.alterlab.org/astrocytoma_prognosis/. (TXT) [file pone.0164546.s005.txt]

TCGA_ID	Days_Death	Days_Followup	LGA.arraylet.2	LGA_Arraylet_2_(Corr.)	Chemotherapy	Radiation	LGA_Arraylet_2/Chemo.	LGA_Arraylet_2/Radiation	GBM.arraylet.2	GBM_Arraylet_2	GBM_Arraylet_2/Chemo.	GBM_Arraylet_2/Radiation	Sample_Longest_Dimension_(cm)	Sample_Intermediate_Dimension_(cm)	Sample_Shortest_Dimension_(cm)	Sample_Volume_(cc)	Slide_Percent_Tumor_Cells	Slide_Percent_Tumor_Nuclei	Portion_Weight_(mg)	Analyte_DNA_Quantity_(ug)	Aliquot_DNA_Quantity_(ug)	age.days	Age_(Years)	Grade	GBM_Arraylet_2/Age	GBM_Arraylet_2/Grade	MGMT_Methylation	IDH1_Mutation	GBM_Arraylet_2/MGMT	GBM_Arraylet_2/IDH1
TCGA-DB-A4XB	Null	387	-0.062016454	Low	Yes	Yes	Low/Yes	Low/Yes	-0.010656918	Low	Low/Yes	Low/Yes	Null	Null	Null	Null	90	90	30	5.289	1.005	13990	<50	III	Low/<50	Low/III	Yes	Yes	Low/Yes	Low/Yes
TCGA-DB-A4XD	Null	822	-0.017812211	Low	Yes	Yes	Low/Yes	Low/Yes	-0.015461372	Low	Low/Yes	Low/Yes	Null	Null	Null	Null	60	85	30	2.3835	1.005	11741	<50	III	Low/<50	Low/III	Yes	Null	Low/Yes	Low/Null
TCGA-DB-A4XF	Null	559	0.244450945	High	Yes	Yes	High/Yes	High/Yes	0.202853287	High	High/Yes	High/Yes	Null	Null	Null	Null	75	80	30	6.0144	1.072	15066	<50	III	High/<50	High/III	Yes	Null	High/Yes	High/Null
TCGA-DB-A64X	Null	332	-0.025682711	Low	Yes	Yes	Low/Yes	Low/Yes	0.015629961	Low	Low/Yes	Low/Yes	Null	Null	Null	Null	75	90	30	5.5728	1.28	20625	>50	III	Low/>50	Low/III	Yes	Yes	Low/Yes	Low/Yes
TCGA-DB-A75L	Null	196	-0.074422472	Low	Yes	Yes	Low/Yes	Low/Yes	0.052911224	Low	Low/Yes	Low/Yes	Null	Null	Null	Null	40	75	30	3.1858	1.139	13338	<50	III	Low/<50	Low/III	Yes	Yes	Low/Yes	Low/Yes
TCGA-DB-A75M	Null	313	-0.152019025	Low	Yes	Yes	Low/Yes	Low/Yes	-0.075911677	Low	Low/Yes	Low/Yes	Null	Null	Null	Null	50	80	30	1.921	1.139	17289	<50	II	Low/<50	Low/II	Yes	Yes	Low/Yes	Low/Yes
TCGA-DB-A75P	Null	116	0.122563584	Low	No	No	Low/No	Low/No	0.05468018	Low	Low/No	Low/No	Null	Null	Null	Null	45	80	30	2.1555	1.005	9413	<50	II	Low/<50	Low/II	No	No	Low/No	Low/No
TCGA-DH-A66B	Null	901	-0.063841067	Low	Yes	Yes	Low/Yes	Low/Yes	-0.059758404	Low	Low/Yes	Low/Yes	Null	Null	Null	Null	85	90	30	4.995	1.2	19156	>50	III	Low/>50	Low/III	Yes	Null	Low/Yes	Low/Null
TCGA-DH-A66D	Null	479	-0.001140948	Low	Yes	Yes	Low/Yes	Low/Yes	0.012771542	Low	Low/Yes	Low/Yes	Null	Null	Null	Null	65	90	30	3.237	1.005	15866	<50	III	Low/<50	Low/III	Yes	Yes	Low/Yes	Low/Yes
TCGA-DH-A7UT	Null	200	0.043017513	Low	Yes	Yes	Low/Yes	Low/Yes	0.125385475	Low	Low/Yes	Low/Yes	Null	Null	Null	Null	40	90	20	2.274	1.005	11014	<50	III	Low/<50	Low/III	Yes	Yes	Low/Yes	Low/Yes
TCGA-DH-A7UU	Null	105	-0.16147396	Low	Yes	Yes	Low/Yes	Low/Yes	-0.039203596	Low	Low/Yes	Low/Yes	Null	Null	Null	Null	45	85	30	2.9685	1.005	16037	<50	III	Low/<50	Low/III	Yes	Yes	Low/Yes	Low/Yes
TCGA-DH-A7UV	Null	189	0.077759181	Low	Yes	Yes	Low/Yes	Low/Yes	0.0561244	Low	Low/Yes	Low/Yes	Null	Null	Null	Null	40	90	10	1.1805	1.005	18161	<50	III	Low/<50	Low/III	Yes	No	Low/Yes	Low/No
TCGA-DU-A5TP	Null	433	-0.037993882	Low	Yes	Yes	Low/Yes	Low/Yes	-0.012054846	Low	Low/Yes	Low/Yes	Null	Null	Null	Null	90	90	30	5.5305	1.005	12111	<50	III	Low/<50	Low/III	Yes	Null	Low/Yes	Low/Null
TCGA-DU-A5TU	Null	111	-0.070266508	Low	Yes	Yes	Low/Yes	Low/Yes	0.053823127	Low	Low/Yes	Low/Yes	Null	Null	Null	Null	75	70	30	4.032	1.072	22811	>50	II	Low/>50	Low/II	Yes	Null	Low/Yes	Low/Null
TCGA-DU-A5TW	Null	172	0.1684968	High	No	No	High/No	High/No	0.305193646	High	High/No	High/No	Null	Null	Null	Null	70	80	30	3.608	1.072	12107	<50	III	High/<50	High/III	Yes	Yes	High/Yes	High/Yes
TCGA-DU-A5TY	Null	371	0.312392617	High	Yes	Yes	High/Yes	High/Yes	0.497097431	High	High/Yes	High/Yes	Null	Null	Null	Null	80	90	30	7.4656	1.072	16945	<50	III	High/<50	High/III	Yes	No	High/Yes	High/No
TCGA-DU-A6S7	Null	220	-0.032407744	Low	Yes	Yes	Low/Yes	Low/Yes	-0.009501767	Low	Low/Yes	Low/Yes	Null	Null	Null	Null	40	80	30	3.5296	1.072	10170	<50	III	Low/<50	Low/III	Yes	Yes	Low/Yes	Low/Yes
TCGA-DU-A76O	Null	217	0.064417059	Low	Yes	Yes	Low/Yes	Low/Yes	0.038378699	Low	Low/Yes	Low/Yes	Null	Null	Null	Null	60	85	30	3.9015	1.139	10960	<50	II	Low/<50	Low/II	Yes	No	Low/Yes	Low/No
TCGA-DU-A7TC	Null	715	-0.030553618	Low	No	No	Low/No	Low/No	0.02634429	Low	Low/No	Low/No	Null	Null	Null	Null	50	70	30	1.158	1.005	11884	<50	II	Low/<50	Low/II	Yes	Null	Low/Yes	Low/Null
TCGA-DU-A7TJ	Null	17	0.377740354	High	No	No	High/No	High/No	0.53984365	High	High/No	High/No	Null	Null	Null	Null	70	90	30	8.2965	1.005	20394	>50	III	High/>50	High/III	Yes	Yes	High/Yes	High/Yes
TCGA-E1-A7YE	886	886	-0.034198471	Low	Yes	Yes	Low/Yes	Low/Yes	0.035784722	Low	Low/Yes	Low/Yes	Null	Null	Null	Null	40	85	20	6.256	1.072	11971	<50	III	Low/<50	Low/III	Yes	Null	Low/Yes	Low/Null
TCGA-E1-A7YH	2835	2835	-0.0339694	Low	Yes	Yes	Low/Yes	Low/Yes	-0.045016576	Low	Low/Yes	Low/Yes	Null	Null	Null	Null	40	90	30	3.9287	1.139	17465	<50	III	Low/<50	Low/III	Yes	Null	Low/Yes	Low/Null
TCGA-E1-A7YJ	592	592	0.394900717	High	Yes	Yes	High/Yes	High/Yes	0.498277995	High	High/Yes	High/Yes	Null	Null	Null	Null	50	90	30	8.5935	1.139	20180	>50	III	High/>50	High/III	No	Null	High/No	High/Null
TCGA-E1-A7YK	378	378	-0.049671675	Low	Yes	Yes	Low/Yes	Low/Yes	-0.07702907	Low	Low/Yes	Low/Yes	Null	Null	Null	Null	50	90	30	1.944	1.072	19236	>50	III	Low/>50	Low/III	Yes	Null	Low/Yes	Low/Null
TCGA-E1-A7YL	492	492	0.257948435	High	Yes	Yes	High/Yes	High/Yes	0.396829817	High	High/Yes	High/Yes	Null	Null	Null	Null	60	90	30	3.9375	1.005	16982	<50	III	High/<50	High/III	No	No	High/No	High/No
TCGA-E1-A7YM	648	648	0.150772115	High	Yes	Yes	High/Yes	High/Yes	0.336461953	High	High/Yes	High/Yes	Null	Null	Null	Null	25	80	30	1.8445	1.139	23263	>50	III	High/>50	High/III	No	Yes	High/No	High/Yes
TCGA-E1-A7YN	727	727	0.118733358	Low	Yes	Yes	Low/Yes	Low/Yes	0.258214588	High	High/Yes	High/Yes	Null	Null	Null	Null	45	75	30	1.8438	0.938	23180	>50	III	High/>50	High/III	Yes	No	High/Yes	High/No
TCGA-E1-A7Z3	2235	2235	0.03821948	Low	Yes	Yes	Low/Yes	Low/Yes	0.055918538	Low	Low/Yes	Low/Yes	Null	Null	Null	Null	20	70	30	1.8886	0.938	11330	<50	II	Low/<50	Low/II	Yes	Null	Low/Yes	Low/Null
TCGA-E1-A7Z4	4412	4412	-0.087152059	Low	Yes	Yes	Low/Yes	Low/Yes	0.001139341	Low	Low/Yes	Low/Yes	Null	Null	Null	Null	45	85	30	3.6022	0.938	12849	<50	II	Low/<50	Low/II	Yes	Yes	Low/Yes	Low/Yes
TCGA-E1-A7Z6	984	984	-0.133288107	Low	Yes	Yes	Low/Yes	Low/Yes	-0.015600475	Low	Low/Yes	Low/Yes	Null	Null	Null	Null	30	75	30	1.8984	0.938	14985	<50	II	Low/<50	Low/II	Yes	Yes	Low/Yes	Low/Yes
TCGA-FG-A4MX	Null	113	0.10912379	Low	No	Yes	Low/No	Low/Yes	0.020525779	Low	Low/No	Low/Yes	Null	Null	Null	Null	80	80	30	4.1984	1.072	17381	<50	II	Low/<50	Low/II	Yes	No	Low/Yes	Low/No
TCGA-FG-A60L	Null	214	-0.085428176	Low	No	No	Low/No	Low/No	-0.081829831	Low	Low/No	Low/No	Null	Null	Null	Null	40	80	30	1.5045	1.139	12580	<50	II	Low/<50	Low/II	Yes	Null	Low/Yes	Low/Null
TCGA-FG-A6J3	Null	322	0.087870401	Low	Yes	Yes	Low/Yes	Low/Yes	0.058281362	Low	Low/Yes	Low/Yes	Null	Null	Null	Null	40	80	30	4.3792	1.072	19138	>50	III	Low/>50	Low/III	Yes	Yes	Low/Yes	Low/Yes
TCGA-FG-A87N	Null	226	0.017618211	Low	Yes	Yes	Low/Yes	Low/Yes	-0.088503991	Low	Low/Yes	Low/Yes	Null	Null	Null	Null	60	90	30	3.8205	1.005	13606	<50	III	Low/<50	Low/III	Yes	Yes	Low/Yes	Low/Yes
TCGA-FG-A87Q	Null	174	0.289958909	High	Yes	Yes	High/Yes	High/Yes	0.411418114	High	High/Yes	High/Yes	Null	Null	Null	Null	30	80	30	2.0715	1.005	22565	>50	III	High/>50	High/III	Yes	No	High/Yes	High/No
TCGA-HT-7477	Null	738	0.114734664	Low	Yes	Yes	Low/Yes	Low/Yes	0.026557898	Low	Low/Yes	Low/Yes	Null	Null	Null	Null	90	90	30	6.2356	1.139	22948	>50	III	Low/>50	Low/III	Yes	Null	Low/Yes	Low/Null
TCGA-HT-7854	Null	292	-0.023441042	Low	No	Yes	Low/No	Low/Yes	0.019258366	Low	Low/No	Low/Yes	1.5	1.1	0.6	0.99	97.5	72.5	35	23.409	1.1339	22738	>50	II	Low/>50	Low/II	Yes	Null	Low/Yes	Low/Null
TCGA-HT-7857	Null	7	0.002996043	Low	No	No	Low/No	Low/No	0.015018039	Low	Low/No	Low/No	2.3	1	0.3	0.69	97.5	75	30	30.72	1.0672	8912	<50	III	Low/<50	Low/III	No	Null	Low/No	Low/Null
TCGA-HT-7884	Null	343	0.096422735	Low	Yes	Yes	Low/Yes	Low/Yes	0.046884964	Low	Low/Yes	Low/Yes	1.3	0.8	0.3	0.312	100	72.5	40	23.36	1.0672	16280	<50	II	Low/<50	Low/II	Yes	Null	Low/Yes	Low/Null
TCGA-HT-8563	Null	488	0.029589416	Low	No	No	Low/No	Low/No	0.019837179	Low	Low/No	Low/No	0.7	0.6	0.2	0.084	100	85	31	31.35	1.0005	11305	<50	III	Low/<50	Low/III	No	Null	Low/No	Low/Null
TCGA-HT-8564	Null	478	0.112301007	Low	Yes	Yes	Low/Yes	Low/Yes	0.162487893	High	High/Yes	High/Yes	0.7	0.4	0.3	0.084	100	82.5	32	22.82	0.9338	17499	<50	III	High/<50	High/III	No	Null	High/No	High/Null
TCGA-HT-A5R7	Null	426	-0.025426442	Low	Yes	Yes	Low/Yes	Low/Yes	0.068924592	Low	Low/Yes	Low/Yes	Null	Null	Null	Null	30	70	30	2.84	1.072	12092	<50	III	Low/<50	Low/III	Yes	Null	Low/Yes	Low/Null
TCGA-HT-A5RA	Null	447	0.338149979	High	Yes	Yes	High/Yes	High/Yes	0.514901677	High	High/Yes	High/Yes	Null	Null	Null	Null	90	90	30	5.763	1.005	23769	>50	III	High/>50	High/III	No	Null	High/No	High/Null
TCGA-HT-A618	Null	162	0.079539773	Low	Yes	Yes	Low/Yes	Low/Yes	-0.041315414	Low	Low/Yes	Low/Yes	Null	Null	Null	Null	50	80	30	2.3664	1.28	13595	<50	III	Low/<50	Low/III	Yes	Null	Low/Yes	Low/Null
TCGA-HT-A61B	Null	225	-0.08421744	Low	Yes	Yes	Low/Yes	Low/Yes	-0.023963667	Low	Low/Yes	Low/Yes	Null	Null	Null	Null	75	90	30	3.1365	1.2	8335	<50	III	Low/<50	Low/III	Yes	Null	Low/Yes	Low/Null
TCGA-HW-8319	Null	262	0.099656844	Low	Yes	Yes	Low/Yes	Low/Yes	0.007364332	Low	Low/Yes	Low/Yes	1.3	1.2	0.6	0.936	100	77.5	39	34.56	1.0672	12557	<50	III	Low/<50	Low/III	No	Null	Low/No	Low/Null
TCGA-HW-8320	Null	272	0.032693386	Low	Yes	Yes	Low/Yes	Low/Yes	0.006689193	Low	Low/Yes	Low/Yes	1.7	1	1	1.7	100	80	32	24.16	1.0672	13503	<50	III	Low/<50	Low/III	Yes	Null	Low/Yes	Low/Null
TCGA-HW-8321	Null	17	-0.066583005	Low	Yes	Yes	Low/Yes	Low/Yes	-0.065314442	Low	Low/Yes	Low/Yes	1.6	1	0.5	0.8	100	85	31	30.94	0.9338	11474	<50	III	Low/<50	Low/III	Yes	Null	Low/Yes	Low/Null
TCGA-HW-A5KK	Null	240	0.137854764	Low	Yes	Yes	Low/Yes	Low/Yes	0.201505933	High	High/Yes	High/Yes	Null	Null	Null	Null	60	90	30	2.7302	1.139	23484	>50	III	High/>50	High/III	Yes	Null	High/Yes	High/Null
TCGA-HW-A5KL	Null	294	-0.206825664	Low	Yes	Yes	Low/Yes	Low/Yes	-0.092602871	Low	Low/Yes	Low/Yes	Null	Null	Null	Null	70	85	30	3.1456	1.072	15513	<50	II	Low/<50	Low/II	Yes	Null	Low/Yes	Low/Null
TCGA-HW-A5KM	Null	201	-0.138159555	Low	No	No	Low/No	Low/No	-0.005972366	Low	Low/No	Low/No	Null	Null	Null	Null	75	90	30	2.7376	1.072	12845	<50	II	Low/<50	Low/II	Yes	Null	Low/Yes	Low/Null
TCGA-KT-A7W1	Null	144	0.236108119	High	Yes	Yes	High/Yes	High/Yes	0.506214602	High	High/Yes	High/Yes	Null	Null	Null	Null	50	90	10	1.2166	0.938	16560	<50	III	High/<50	High/III	Yes	No	High/Yes	High/No
TCGA-P5-A5EU	Null	0	0.146431352	Low	No	No	Low/No	Low/No	0.069929059	Low	Low/No	Low/No	Null	Null	Null	Null	50	80	30	6.5705	1.139	12851	<50	III	Low/<50	Low/III	No	Null	Low/No	Low/Null
TCGA-P5-A5EV	Null	7	0.108007577	Low	No	No	Low/No	Low/No	0.148783689	Low	Low/No	Low/No	Null	Null	Null	Null	45	85	30	3.9072	1.072	14310	<50	II	Low/<50	Low/II	Yes	Null	Low/Yes	Low/Null
TCGA-P5-A5EW	Null	204	-0.097767912	Low	No	No	Low/No	Low/No	-0.042025481	Low	Low/No	Low/No	Null	Null	Null	Null	45	75	30	1.5285	1.005	7612	<50	II	Low/<50	Low/II	Yes	Null	Low/Yes	Low/Null
TCGA-P5-A5EY	Null	72	0.105416348	Low	No	No	Low/No	Low/No	0.030897733	Low	Low/No	Low/No	Null	Null	Null	Null	20	70	30	1.4528	1.072	7716	<50	II	Low/<50	Low/II	No	Null	Low/No	Low/Null
TCGA-P5-A5EZ	Null	70	0.031832995	Low	No	No	Low/No	Low/No	0.054889634	Low	Low/No	Low/No	Null	Null	Null	Null	50	85	30	3.1328	1.072	14375	<50	III	Low/<50	Low/III	Yes	Null	Low/Yes	Low/Null
TCGA-P5-A5F1	Null	179	0.143508913	Low	No	No	Low/No	Low/No	0.065566835	Low	Low/No	Low/No	Null	Null	Null	Null	50	80	30	1.986	1.005	11070	<50	II	Low/<50	Low/II	Yes	Null	Low/Yes	Low/Null
TCGA-P5-A72W	Null	9	-0.072730095	Low	No	Yes	Low/No	Low/Yes	0.000423938	Low	Low/No	Low/Yes	Null	Null	Null	Null	60	85	30	5.512	1.072	12848	<50	III	Low/<50	Low/III	Yes	Null	Low/Yes	Low/Null
TCGA-P5-A72X	Null	8	0.043693211	Low	No	Yes	Low/No	Low/Yes	-0.01689752	Low	Low/No	Low/Yes	Null	Null	Null	Null	40	80	30	2.392	1.072	7913	<50	III	Low/<50	Low/III	Yes	Null	Low/Yes	Low/Null
TCGA-P5-A733	Null	7	0.069019368	Low	Yes	Yes	Low/Yes	Low/Yes	0.105768802	Low	Low/Yes	Low/Yes	Null	Null	Null	Null	30	70	30	1.6405	1.139	19142	>50	II	Low/>50	Low/II	Yes	Null	Low/Yes	Low/Null
TCGA-P5-A735	Null	7	-0.037031351	Low	No	No	Low/No	Low/No	-0.012585446	Low	Low/No	Low/No	Null	Null	Null	Null	60	80	30	3.152	1.072	14152	<50	II	Low/<50	Low/II	Yes	Null	Low/Yes	Low/Null
TCGA-P5-A736	Null	8	0.059039637	Low	No	Yes	Low/No	Low/Yes	0.127421663	Low	Low/No	Low/Yes	Null	Null	Null	Null	30	70	30	1.7598	0.938	16300	<50	III	Low/<50	Low/III	Yes	Null	Low/Yes	Low/Null
TCGA-P5-A780	Null	6	0.151273459	High	No	Yes	High/No	High/Yes	0.042643799	Low	Low/No	Low/Yes	Null	Null	Null	Null	45	75	30	1.716	1.005	16161	<50	III	Low/<50	Low/III	Yes	Null	Low/Yes	Low/Null
TCGA-P5-A781	Null	5	0.076038031	Low	No	Yes	Low/No	Low/Yes	-0.007857751	Low	Low/No	Low/Yes	Null	Null	Null	Null	20	70	30	2.7008	1.072	12757	<50	III	Low/<50	Low/III	Yes	Null	Low/Yes	Low/Null
TCGA-RY-A843	Null	63	0.001849208	Low	No	No	Low/No	Low/No	0.008883883	Low	Low/No	Low/No	Null	Null	Null	Null	45	75	30	2.788	1.139	11083	<50	III	Low/<50	Low/III	Yes	No	Low/Yes	Low/No
TCGA-VM-A8C9	Null	915	-0.0312385	Low	No	No	Low/No	Low/No	-0.008607936	Low	Low/No	Low/No	Null	Null	Null	Null	30	80	30	1.5856	1.072	13663	<50	II	Low/<50	Low/II	Yes	Null	Low/Yes	Low/Null
TCGA-VM-A8CD	240	240	0.369945687	High	No	Yes	High/No	High/Yes	0.339004908	High	High/No	High/Yes	Null	Null	Null	Null	40	80	30	1.9975	1.139	21200	>50	III	High/>50	High/III	No	No	High/No	High/No
TCGA-VM-A8CF	Null	294	0.157905251	High	Yes	Yes	High/Yes	High/Yes	0.061420307	Low	Low/Yes	Low/Yes	Null	Null	Null	Null	45	90	30	5.5856	1.072	16334	<50	III	Low/<50	Low/III	Yes	Yes	Low/Yes	Low/Yes
TCGA-VM-A8CH	Null	333	0.170655644	High	No	No	High/No	High/No	0.037029901	Low	Low/No	Low/No	Null	Null	Null	Null	40	80	20	2.4016	1.072	9005	<50	II	Low/<50	Low/II	Yes	Yes	Low/Yes	Low/Yes
TCGA-VV-A86M	Null	214	-0.049422634	Low	Yes	Yes	Low/Yes	Low/Yes	-0.010509251	Low	Low/Yes	Low/Yes	Null	Null	Null	Null	60	90	30	4.2528	1.072	13453	<50	III	Low/<50	Low/III	Yes	Null	Low/Yes	Low/Null
TCGA-WH-A86K	Null	160	0.002233318	Low	Yes	Yes	Low/Yes	Low/Yes	-0.067256052	Low	Low/Yes	Low/Yes	Null	Null	Null	Null	50	90	30	4.1395	1.139	24055	>50	II	Low/>50	Low/II	Yes	Yes	Low/Yes	Low/Yes
TCGA-WY-A85B	Null	1003	0.106433653	Low	No	No	Low/No	Low/No	0.039547116	Low	Low/No	Low/No	Null	Null	Null	Null	40	85	30	2.1555	1.005	8817	<50	II	Low/<50	Low/II	Yes	Null	Low/Yes	Low/Null
TCGA-WY-A85C	Null	866	0.015179502	Low	No	No	Low/No	Low/No	0.011166844	Low	Low/No	Low/No	Null	Null	Null	Null	45	90	30	3.1616	1.072	13506	<50	II	Low/<50	Low/II	Yes	Null	Low/Yes	Low/Null
