# Supplementary material for: Platform-Independent Genome-Wide Pattern of DNA Copy-Number Alterations Predicting Astrocytoma Survival and Response to Treatment Revealed by the GSVD Formulated as a Comparative Spectral Decomposition
Source: PLoS One. 2016 Oct 31;11(10):e0164546. doi: 10.1371/journal.pone.0164546 (PMC5087864; doi:10.1371/journal.pone.0164546)
Supplement: S5 Dataset — The corresponding tumor profiles are at http://www.alterlab.org/astrocytoma_prognosis/. (TXT) [file pone.0164546.s006.txt]

TCGA_ID	Days_Death	Days_Followup	GBM.arraylet.2	GBM_Arraylet_2	Chemotherapy	Radiation	GBM_Arraylet_2/Chemo.	GBM_Arraylet_2/Radiation	Sample_Longest_Dimension_(cm)	Sample_Intermediate_Dimension_(cm)	Sample_Shortest_Dimension_(cm)	Sample_Volume_(cc)	Slide_Percent_Tumor_Cells	Slide_Percent_Tumor_Nuclei	Portion_Weight_(mg)	Analyte_DNA_Quantity_(ug)	Aliquot_DNA_Quantity_(ug)	age.days	Age_(Years)	Grade	GBM_Arraylet_2/Age	GBM_Arraylet_2/Grade	MGMT_Methylation	IDH1_Mutation	GBM_Arraylet_2/MGMT	GBM_Arraylet_2/IDH1
TCGA-02-0001	353	358	0.228651734	High	Yes	Yes	High/Yes	High/Yes	2	0.7	0.2	0.28	95	97.5	90	6.23195	2.26	16179	<50	IV	High/<50	High/IV	No	No	High/No	High/No
TCGA-02-0003	144	144	0.440670608	High	Yes	Yes	High/Yes	High/Yes	2.1	0.9	0.1	0.189	90	100	100	7.2144	1.92	18341	>50	IV	High/>50	High/IV	No	No	High/No	High/No
TCGA-02-0006	558	558	0.313136647	High	Yes	Yes	High/Yes	High/Yes	1.3	1.3	0.1	0.169	92.5	100	80	10.319	0.68	20516	>50	IV	High/>50	High/IV	No	No	High/No	High/No
TCGA-02-0007	705	705	0.310690493	High	Yes	Yes	High/Yes	High/Yes	1.5	0.8	0.1	0.12	92.5	100	50	14.4639	1.948	14806	<50	IV	High/<50	High/IV	No	No	High/No	High/No
TCGA-02-0009	322	322	0.484798076	High	No	No	High/No	High/No	1.2	0.8	0.1	0.096	100	100	Null	20.0187	2.124	22457	>50	IV	High/>50	High/IV	Yes	No	High/Yes	High/No
TCGA-02-0010	1077	1077	0.146876694	Low	Yes	Yes	Low/Yes	Low/Yes	1.7	0.5	0.3	0.255	95	100	100	34.342	1.784	7452	<50	IV	Low/<50	Low/IV	No	Yes	Low/No	Low/Yes
TCGA-02-0011	630	630	0.068652599	Low	Yes	Yes	Low/Yes	Low/Yes	0.7	0.6	0.1	0.042	97.5	100	18	23.625	2.1	6926	<50	IV	Low/<50	Low/IV	Yes	No	Low/Yes	Low/No
TCGA-02-0014	2511	2511	0.087164096	Low	Yes	Yes	Low/Yes	Low/Yes	1	0.4	0.1	0.04	97.5	100	0	4.128	2.064	9369	<50	IV	Low/<50	Low/IV	No	Yes	Low/No	Low/Yes
TCGA-02-0015	627	627	0.207954145	High	Yes	Yes	High/Yes	High/Yes	2.6	0.5	0.1	0.13	85	100	80	Null	Null	18404	>50	IV	High/>50	High/IV	Null	No	High/Null	High/No
TCGA-02-0016	Null	1699	0.390530743	High	Yes	Yes	High/Yes	High/Yes	1.2	1	0.05	0.06	Null	Null	90	Null	Null	18271	>50	IV	High/>50	High/IV	Null	No	High/Null	High/No
TCGA-02-0021	2361	2361	0.511199957	High	Yes	Yes	High/Yes	High/Yes	1.8	1.1	0.2	0.396	92.5	100	Null	10.88	2.176	16035	<50	IV	High/<50	High/IV	Yes	No	High/Yes	High/No
TCGA-02-0023	612	612	0.444216412	High	Yes	Yes	High/Yes	High/Yes	1.4	1.2	0.2	0.336	97.5	100	90	Null	Null	14003	<50	IV	High/<50	High/IV	Null	No	High/Null	High/No
TCGA-02-0024	1614	1614	0.053050963	Low	Yes	Yes	Low/Yes	Low/Yes	1.7	0.7	0.1	0.119	65	87.5	60	0	2.128	13116	<50	IV	Low/<50	Low/IV	No	No	Low/No	Low/No
TCGA-02-0025	1300	1300	0.118324998	Low	Yes	Yes	Low/Yes	Low/Yes	Null	Null	Null	Null	80	100	Null	Null	Null	17402	<50	IV	Low/<50	Low/IV	Null	No	Low/Null	Low/No
TCGA-02-0026	748	748	0.054729593	Low	Yes	Yes	Low/Yes	Low/Yes	Null	Null	Null	Null	77.5	100	Null	Null	Null	10022	<50	IV	Low/<50	Low/IV	Null	Yes	Low/Null	Low/Yes
TCGA-02-0027	370	315	0.392026684	High	Yes	Yes	High/Yes	High/Yes	Null	Null	Null	Null	90	100	Null	5.1	0.68	12369	<50	IV	High/<50	High/IV	Yes	No	High/Yes	High/No
TCGA-02-0028	2755	2755	-0.019252368	Low	Yes	Yes	Low/Yes	Low/Yes	Null	Null	Null	Null	80	100	Null	50.58	0.72	14304	<50	IV	Low/<50	Low/IV	Yes	Yes	Low/Yes	Low/Yes
TCGA-02-0033	86	86	0.209169947	High	No	No	High/No	High/No	Null	Null	Null	Null	85	100	Null	5.432	2.24	20070	>50	IV	High/>50	High/IV	Yes	No	High/Yes	High/No
TCGA-02-0034	430	430	0.227640028	High	Yes	Yes	High/Yes	High/Yes	Null	Null	Null	Null	85	100	Null	29.5407	2.084	22166	>50	IV	High/>50	High/IV	No	No	High/No	High/No
TCGA-02-0037	109	109	0.460384494	High	No	No	High/No	High/No	Null	Null	Null	Null	82.5	100	Null	22.8	2.28	27063	>50	IV	High/>50	High/IV	No	No	High/No	High/No
TCGA-02-0038	326	326	0.43418086	High	Yes	Yes	High/Yes	High/Yes	Null	Null	Null	Null	90	100	Null	18.8768	2.176	17749	<50	IV	High/<50	High/IV	No	No	High/No	High/No
TCGA-02-0039	320	320	0.195593309	High	No	No	High/No	High/No	Null	Null	Null	Null	87.5	100	Null	Null	Null	20065	>50	IV	High/>50	High/IV	Null	Null	High/Null	High/Null
TCGA-02-0043	556	556	0.528934063	High	Yes	Yes	High/Yes	High/Yes	Null	Null	Null	Null	80	100	Null	20.179	0.68	19882	>50	IV	High/>50	High/IV	Yes	No	High/Yes	High/No
TCGA-02-0046	208	208	0.45407845	High	No	No	High/No	High/No	Null	Null	Null	Null	90	100	Null	22.7076	2.032	22417	>50	IV	High/>50	High/IV	Yes	No	High/Yes	High/No
TCGA-02-0047	447	447	0.050420459	Low	No	No	Low/No	Low/No	Null	Null	Null	Null	75	92.5	Null	37.8471	2.172	28759	>50	IV	Low/>50	Low/IV	No	No	Low/No	Low/No
TCGA-02-0048	97	97	0.299852314	High	No	No	High/No	High/No	Null	Null	Null	Null	95	100	Null	Null	Null	29299	>50	IV	High/>50	High/IV	Null	No	High/Null	High/No
TCGA-02-0051	458	458	0.295636977	High	No	No	High/No	High/No	Null	Null	Null	Null	80	100	Null	Null	Null	15983	<50	IV	High/<50	High/IV	Null	Null	High/Null	High/Null
TCGA-02-0052	383	383	0.301182574	High	Yes	Yes	High/Yes	High/Yes	Null	Null	Null	Null	87.5	100	Null	27.14	2.36	18061	<50	IV	High/<50	High/IV	No	No	High/No	High/No
TCGA-02-0054	199	199	0.299411538	High	Yes	Yes	High/Yes	High/Yes	Null	Null	Null	Null	97.5	95	Null	30.562	2.072	16224	<50	IV	High/<50	High/IV	Yes	No	High/Yes	High/No
TCGA-02-0055	76	76	0.210436355	High	Yes	Yes	High/Yes	High/Yes	Null	Null	Null	Null	70	95	Null	22.5735	2.02	22798	>50	IV	High/>50	High/IV	No	No	High/No	High/No
TCGA-02-0057	604	604	0.230906854	High	Yes	Yes	High/Yes	High/Yes	Null	Null	Null	Null	87.5	100	Null	40.48	1.84	24140	>50	IV	High/>50	High/IV	No	No	High/No	High/No
TCGA-02-0058	254	254	0.019402571	Low	Yes	Yes	Low/Yes	Low/Yes	Null	Null	Null	Null	90	97.5	Null	12.8961	1.932	10517	<50	IV	Low/<50	Low/IV	Yes	Yes	Low/Yes	Low/Yes
TCGA-02-0059	291	291	0.22849061	High	No	No	High/No	High/No	Null	Null	Null	Null	77.5	100	Null	Null	Null	25097	>50	IV	High/>50	High/IV	Null	Null	High/Null	High/Null
TCGA-02-0060	183	183	-0.002575908	Low	Yes	Yes	Low/Yes	Low/Yes	Null	Null	Null	Null	67.5	92.5	Null	5.269	1.916	24151	>50	IV	Low/>50	Low/IV	Yes	No	Low/Yes	Low/No
TCGA-02-0064	600	600	0.375803772	High	Yes	Yes	High/Yes	High/Yes	1.3	0.8	0.2	0.208	97.5	100	59	22.27	0.68	18280	>50	IV	High/>50	High/IV	Yes	No	High/Yes	High/No
TCGA-02-0068	804	804	0.285923849	High	Yes	Yes	High/Yes	High/Yes	2.3	1.1	0.2	0.506	87.5	97.5	20	Null	Null	21160	>50	IV	High/>50	High/IV	Null	No	High/Null	High/No
TCGA-02-0069	Null	873	-0.099998658	Low	Yes	Yes	Low/Yes	Low/Yes	1.1	0.4	0.1	0.044	87.5	97.5	0	5.7495	0.6	11668	<50	IV	Low/<50	Low/IV	Yes	No	Low/Yes	Low/No
TCGA-02-0070	Null	762	0.326310189	High	Yes	Yes	High/Yes	High/Yes	1.4	0.6	0.1	0.084	97.5	100	89	Null	Null	25916	>50	IV	High/>50	High/IV	Null	No	High/Null	High/No
TCGA-02-0071	167	167	0.360839966	High	No	No	High/No	High/No	1.7	0.6	0.1	0.102	90	100	58	29.203	0.76	19425	>50	IV	High/>50	High/IV	No	No	High/No	High/No
TCGA-02-0074	310	310	0.313993096	High	Yes	Yes	High/Yes	High/Yes	1.9	0.5	0.1	0.095	87.5	100	69	2.5098	2.136	24906	>50	IV	High/>50	High/IV	No	No	High/No	High/No
TCGA-02-0075	634	634	0.313476497	High	Yes	Yes	High/Yes	High/Yes	1.1	0.7	0.1	0.077	95	100	45	23.005	2.14	23205	>50	IV	High/>50	High/IV	Yes	No	High/Yes	High/No
TCGA-02-0079	828	828	0.231433956	High	No	No	High/No	High/No	1	0.7	0.1	0.07	70.75	93.75	36	0	1.072	21173	>50	IV	High/>50	High/IV	Null	No	High/Null	High/No
TCGA-02-0080	2729	2729	0.127308022	Low	Yes	Yes	Low/Yes	Low/Yes	1.7	1.1	0.1	0.187	87.5	100	84	20.1671	0.68	10310	<50	IV	Low/<50	Low/IV	Yes	Yes	Low/Yes	Low/Yes
TCGA-02-0083	691	691	0.35380341	High	Yes	Yes	High/Yes	High/Yes	1.7	1.5	0.1	0.255	80	100	89	56.88	0.72	21626	>50	IV	High/>50	High/IV	Yes	No	High/Yes	High/No
TCGA-02-0084	384	7	0.052176285	Low	No	No	Low/No	Low/No	1.2	0.7	0.1	0.084	98.75	100	58	25.6	1.072	13263	<50	IV	Low/<50	Low/IV	Null	No	Low/Null	Low/No
TCGA-02-0085	1560	1560	0.225915341	High	Yes	Yes	High/Yes	High/Yes	1.8	0.7	0.1	0.126	75	92.5	75	27.36	0.72	23289	>50	IV	High/>50	High/IV	Yes	No	High/Yes	High/No
TCGA-02-0086	268	268	0.349163261	High	Yes	Yes	High/Yes	High/Yes	1	1	0.1	0.1	80	100	92	44.2	0.68	16763	<50	IV	High/<50	High/IV	Yes	No	High/Yes	High/No
TCGA-02-0089	515	515	0.405729296	High	Yes	Yes	High/Yes	High/Yes	2	0.9	0.1	0.18	90	100	168	12.5062	0.56	19233	>50	IV	High/>50	High/IV	Yes	No	High/Yes	High/No
TCGA-02-0099	106	106	0.344161336	High	Yes	Yes	High/Yes	High/Yes	1.4	0.7	0.1	0.098	85	97.5	59	35.64	0.72	17080	<50	IV	High/<50	High/IV	Yes	No	High/Yes	High/No
TCGA-02-0102	821	821	0.488639171	High	Yes	Yes	High/Yes	High/Yes	1.2	1	0.1	0.12	80	97.5	60	29.8061	0.68	15660	<50	IV	High/<50	High/IV	No	No	High/No	High/No
TCGA-02-0104	1977	1977	0.047044231	Low	Yes	Yes	Low/Yes	Low/Yes	2.1	1	0.1	0.21	95	100	100	Null	Null	10699	<50	IV	Low/<50	Low/IV	Null	No	Low/Null	Low/No
TCGA-02-0107	537	537	0.152337058	High	Yes	Yes	High/Yes	High/Yes	0.8	0.8	0.1	0.064	80	92.5	55	12.6945	0.6	20557	>50	IV	High/>50	High/IV	No	No	High/No	High/No
TCGA-02-0113	Null	2817	0.247297968	High	Yes	Yes	High/Yes	High/Yes	1.4	0.5	0.1	0.07	90	97.5	85	16.2571	0.68	15836	<50	IV	High/<50	High/IV	Yes	No	High/Yes	High/No
TCGA-02-0114	3040	3040	-0.081543218	Low	Yes	Yes	Low/Yes	Low/Yes	1.5	0.7	0.1	0.105	87.5	100	65	0.67	2.68	13681	<50	IV	Low/<50	Low/IV	Yes	No	Low/Yes	Low/No
TCGA-02-0115	476	476	0.223638629	High	Yes	Yes	High/Yes	High/Yes	1.5	0.6	0.1	0.09	100	100	88	7.1408	0.64	19257	>50	IV	High/>50	High/IV	Yes	No	High/Yes	High/No
TCGA-02-0116	1489	1489	0.532700155	High	Yes	Yes	High/Yes	High/Yes	2.1	1.1	0.1	0.231	87.5	100	80	32.4071	0.68	18657	>50	IV	High/>50	High/IV	No	No	High/No	High/No
TCGA-02-2470	393	393	0.183907305	High	Yes	Yes	High/Yes	High/Yes	1.5	1	0.3	0.45	99.5	80	0	21.405	1.005	21021	>50	IV	High/>50	High/IV	No	No	High/No	High/No
TCGA-02-2483	Null	465	0.12966163	Low	Yes	Yes	Low/Yes	Low/Yes	1.6	1	0.2	0.32	87.5	80	0	39.705	1.005	15964	<50	IV	Low/<50	Low/IV	Yes	Yes	Low/Yes	Low/Yes
TCGA-02-2486	Null	492	0.400580324	High	Yes	Yes	High/Yes	High/Yes	1	0.9	0.1	0.09	100	80	0	24.705	1.005	23394	>50	IV	High/>50	High/IV	No	No	High/No	High/No
TCGA-06-0122	187	8	0.401109815	High	No	No	High/No	High/No	1	1	1	1	80	100	131	19.9155	1.995	30968	>50	IV	High/>50	High/IV	No	No	High/No	High/No
TCGA-06-0124	619	123	0.347422728	High	Yes	No	High/Yes	High/No	1.2	0.6	0.6	0.432	90	100	78	22.4917	1.995	24591	>50	IV	High/>50	High/IV	Yes	No	High/Yes	High/No
TCGA-06-0125	1448	1439	0.503258786	High	Yes	Yes	High/Yes	High/Yes	1.1	0.9	0.8	0.792	95	100	100	9.088	1.995	23343	>50	IV	High/>50	High/IV	Yes	No	High/Yes	High/No
TCGA-06-0126	210	3	0.498057324	High	No	No	High/No	High/No	0.9	0.8	0.6	0.432	95	100	109	11.505	1.995	31627	>50	IV	High/>50	High/IV	No	No	High/No	High/No
TCGA-06-0127	120	108	0.337135039	High	Yes	Yes	High/Yes	High/Yes	1.1	0.9	0.9	0.891	82.5	97.5	135	0.56	0.938	24502	>50	IV	High/>50	High/IV	Null	No	High/Null	High/No
TCGA-06-0128	691	691	0.175663497	High	Yes	Yes	High/Yes	High/Yes	1.3	0.9	0.9	1.053	92.5	97.5	180	25.897	1.995	24217	>50	IV	High/>50	High/IV	Yes	Yes	High/Yes	High/Yes
TCGA-06-0129	1024	988	0.072832558	Low	Yes	Yes	Low/Yes	Low/Yes	1.2	0.9	0.9	0.972	100	97.5	112	38.0259	1.995	11284	<50	IV	Low/<50	Low/IV	Yes	Yes	Low/Yes	Low/Yes
TCGA-06-0130	394	320	0.27622754	High	Yes	Yes	High/Yes	High/Yes	0.8	0.8	0.6	0.384	95	95	100	34.0219	1.995	19812	>50	IV	High/>50	High/IV	No	No	High/No	High/No
TCGA-06-0132	771	570	0.226769378	High	No	No	High/No	High/No	0.9	0.9	0.8	0.648	90	100	199	3.6022	1.66	18125	<50	IV	High/<50	High/IV	Null	No	High/Null	High/No
TCGA-06-0137	812	701	0.486912493	High	Yes	No	High/Yes	High/No	0.9	0.9	0.9	0.729	55.83333333	97.5	Null	0	1.995	23273	>50	IV	High/>50	High/IV	No	No	High/No	High/No
TCGA-06-0138	737	674	0.408915587	High	No	No	High/No	High/No	1.7	0.9	0.8	1.224	88.33333333	98.33333333	Null	74.8335	1.55	15736	<50	IV	High/<50	High/IV	Null	No	High/Null	High/No
TCGA-06-0139	362	327	0.076794246	Low	Yes	No	Low/Yes	Low/No	0.9	0.9	0.8	0.648	41.66666667	72.25	183	7.238	8.4975	14729	<50	IV	Low/<50	Low/IV	No	No	Low/No	Low/No
TCGA-06-0141	313	280	0.109921633	Low	Yes	Yes	Low/Yes	Low/Yes	1.1	0.9	0.9	0.891	60	100	108	43.7512	1.995	22926	>50	IV	Low/>50	Low/IV	No	No	Low/No	Low/No
TCGA-06-0143	357	357	0.275922583	High	No	No	High/No	High/No	0.9	0.9	0.7	0.567	75	95	100	27.0084	1.995	21386	>50	IV	High/>50	High/IV	No	No	High/No	High/No
TCGA-06-0145	71	71	0.508663955	High	Yes	No	High/Yes	High/No	1.2	0.9	0.9	0.972	91.42857143	100	Null	10.92147	1.995	19661	>50	IV	High/>50	High/IV	Yes	No	High/Yes	High/No
TCGA-06-0147	541	508	0.180668834	High	Yes	Yes	High/Yes	High/Yes	0.8	0.8	0.7	0.448	71.66666667	100	Null	24.928	1.7075	18743	>50	IV	High/>50	High/IV	Yes	No	High/Yes	High/No
TCGA-06-0152	375	359	0.236895325	High	Yes	Yes	High/Yes	High/Yes	Null	Null	Null	Null	63.5	97	Null	78.1099	1.139	24844	>50	IV	High/>50	High/IV	Null	No	High/Null	High/No
TCGA-06-0154	423	389	0.443688331	High	Yes	Yes	High/Yes	High/Yes	1.3	0.9	0.9	1.053	53.33333333	96.66666667	139	29.81475	1.305	20018	>50	IV	High/>50	High/IV	Null	No	High/Null	High/No
TCGA-06-0155	318	263	0.468469844	High	Yes	Yes	High/Yes	High/Yes	1.4	0.8	0.3	0.336	80	92.5	122	70.02	1.005	22498	>50	IV	High/>50	High/IV	No	No	High/No	High/No
TCGA-06-0157	97	97	0.417545278	High	No	Yes	High/No	High/Yes	0.8	0.8	0.7	0.448	87.5	97.5	Null	49.755	1.5	23128	>50	IV	High/>50	High/IV	Null	No	High/Null	High/No
TCGA-06-0158	329	166	0.301331542	High	Yes	Yes	High/Yes	High/Yes	1.8	0.9	0.9	1.458	87.5	97.5	Null	67.8984	1.52	26856	>50	IV	High/>50	High/IV	Null	No	High/Null	High/No
TCGA-06-0166	178	161	0.226518898	High	Yes	Yes	High/Yes	High/Yes	Null	Null	Null	Null	47.5	92.5	Null	19.8215	1.45	18902	>50	IV	High/>50	High/IV	Null	No	High/Null	High/No
TCGA-06-0168	598	579	0.402968056	High	Yes	Yes	High/Yes	High/Yes	Null	Null	Null	Null	47.5	88.75	Null	0.9782	1.565	21776	>50	IV	High/>50	High/IV	Null	No	High/Null	High/No
TCGA-06-0169	100	95	0.300402604	High	Yes	Yes	High/Yes	High/Yes	1.4	0.9	0.9	1.134	65	100	163	58.3842	1.995	25127	>50	IV	High/>50	High/IV	No	No	High/No	High/No
TCGA-06-0171	399	396	0.255374329	High	Yes	Yes	High/Yes	High/Yes	1	0.9	0.6	0.54	66.66666667	93.33333333	0	20.5173	1.49	24085	>50	IV	High/>50	High/IV	Null	No	High/Null	High/No
TCGA-06-0173	136	7	0.510471486	High	No	No	High/No	High/No	0.9	0.9	0.4	0.324	62.5	95	Null	11.6362	1.46	26549	>50	IV	High/>50	High/IV	Null	No	High/Null	High/No
TCGA-06-0174	98	67	0.403540726	High	Yes	Yes	High/Yes	High/Yes	1	0.6	0.4	0.24	85	97.5	Null	59.0076	1.48	19824	>50	IV	High/>50	High/IV	Null	No	High/Null	High/No
TCGA-06-0176	Null	1561	0.164184324	High	Yes	Yes	High/Yes	High/Yes	2.6	0.9	0.9	2.106	61.66666667	93.33333333	Null	2.42515	1.735	12777	<50	IV	High/<50	High/IV	Null	No	High/Null	High/No
TCGA-06-0184	Null	1228	0.263113228	High	Yes	Yes	High/Yes	High/Yes	Null	Null	Null	Null	77.5	95	Null	14.6923	1.39	23317	>50	IV	High/>50	High/IV	Null	No	High/Null	High/No
TCGA-06-0185	Null	1126	0.487913053	High	Yes	Yes	High/Yes	High/Yes	Null	Null	Null	Null	95	100	Null	32.28202	1.66	19923	>50	IV	High/>50	High/IV	Null	No	High/Null	High/No
TCGA-06-0187	828	801	0.45822902	High	No	No	High/No	High/No	Null	Null	Null	Null	90	100	Null	21.555	1.5	25318	>50	IV	High/>50	High/IV	Null	No	High/Null	High/No
TCGA-06-0188	Null	866	0.249869687	High	Yes	Yes	High/Yes	High/Yes	Null	Null	Null	Null	70	95	Null	24.67331	1.63	26080	>50	IV	High/>50	High/IV	Null	No	High/Null	High/No
TCGA-06-0189	469	454	0.106574136	Low	No	No	Low/No	Low/No	2.1	0.9	0.9	1.701	67.5	100	119	71.6357	1.9	20297	>50	IV	Low/>50	Low/IV	Null	No	Low/Null	Low/No
TCGA-06-0190	317	313	0.229788784	High	No	No	High/No	High/No	1.4	0.9	0.9	1.134	60	100	Null	13.1784	1.52	22835	>50	IV	High/>50	High/IV	Null	No	High/Null	High/No
TCGA-06-0192	Null	556	0.327950057	High	Yes	Yes	High/Yes	High/Yes	Null	Null	Null	Null	80	97.5	Null	51.72475	1.0325	21243	>50	IV	High/>50	High/IV	Null	No	High/Null	High/No
TCGA-06-0195	225	214	0.288624041	High	Yes	Yes	High/Yes	High/Yes	1.5	0.9	0.9	1.215	90	90	159	39.906	1.8	23132	>50	IV	High/>50	High/IV	Null	No	High/Null	High/No
TCGA-06-0197	168	79	0.356978766	High	Yes	No	High/Yes	High/No	0.9	0.9	0.9	0.729	95	95	169	3.306	1.74	24095	>50	IV	High/>50	High/IV	Null	No	High/Null	High/No
TCGA-06-0201	12	12	0.219110146	High	No	No	High/No	High/No	Null	Null	Null	Null	80	96.5	Null	0	1.61	18649	>50	IV	High/>50	High/IV	Null	No	High/Null	High/No
TCGA-06-0206	232	196	0.391753937	High	Yes	Yes	High/Yes	High/Yes	Null	Null	Null	Null	94	98	Null	0	1.69	14937	<50	IV	High/<50	High/IV	Null	No	High/Null	High/No
TCGA-06-0208	255	166	0.403352999	High	Yes	Yes	High/Yes	High/Yes	Null	Null	Null	Null	92.5	100	Null	0	1.4	19108	>50	IV	High/>50	High/IV	Null	No	High/Null	High/No
TCGA-06-0209	231	118	0.320692864	High	No	Yes	High/No	High/Yes	Null	Null	Null	Null	70	95	Null	77.2791	1.73	27877	>50	IV	High/>50	High/IV	Null	No	High/Null	High/No
TCGA-06-0210	225	151	0.341669796	High	No	Yes	High/No	High/Yes	Null	Null	Null	Null	48.75	96.25	Null	84.9081	1.785	26600	>50	IV	High/>50	High/IV	Null	No	High/Null	High/No
TCGA-06-0211	360	360	0.582699701	High	Yes	Yes	High/Yes	High/Yes	Null	Null	Null	Null	82.5	93.75	Null	46.39765	1.71	17515	<50	IV	High/<50	High/IV	Null	No	High/Null	High/No
TCGA-06-0213	16	6	0.228612835	High	No	No	High/No	High/No	Null	Null	Null	Null	60	94.5	Null	22.5262	1.66	20134	>50	IV	High/>50	High/IV	Null	No	High/Null	High/No
TCGA-06-0214	457	378	0.351104005	High	Yes	Yes	High/Yes	High/Yes	Null	Null	Null	Null	52.5	92.5	Null	0	1.74	24187	>50	IV	High/>50	High/IV	Null	No	High/Null	High/No
TCGA-06-0216	735	684	0.294084999	High	Yes	Yes	High/Yes	High/Yes	Null	Null	Null	Null	38.75	47.5	160	15.38085	1.38855	22524	>50	IV	High/>50	High/IV	Null	No	High/Null	High/No
TCGA-06-0219	21	10	0.305381667	High	No	No	High/No	High/No	Null	Null	Null	Null	87.5	100	Null	20.8572	1.56	24488	>50	IV	High/>50	High/IV	Null	No	High/Null	High/No
TCGA-06-0221	603	548	0.09288957	Low	Yes	Yes	Low/Yes	Low/Yes	Null	Null	Null	Null	70	90	Null	62.7285	1.55	11333	<50	IV	Low/<50	Low/IV	Null	Yes	Low/Null	Low/Yes
TCGA-06-0237	415	314	0.397545817	High	No	No	High/No	High/No	0.9	0.9	0.6	0.486	97.5	100	184	11.62	1.75	27735	>50	IV	High/>50	High/IV	Null	No	High/Null	High/No
TCGA-06-0238	404	359	0.388338703	High	No	No	High/No	High/No	1.2	0.9	0.9	0.972	95	100	146	40.4651	1.139	17037	<50	IV	High/<50	High/IV	Null	No	High/Null	High/No
TCGA-06-0241	Null	455	0.40415582	High	Yes	Yes	High/Yes	High/Yes	1	0.5	0.4	0.2	92.5	100	101	26.2441	1.73	24101	>50	IV	High/>50	High/IV	Null	No	High/Null	High/No
TCGA-06-0644	Null	375	0.409401649	High	Yes	Yes	High/Yes	High/Yes	1	0.6	0.6	0.36	70	95	72	17.072	1.072	26247	>50	IV	High/>50	High/IV	Null	No	High/Null	High/No
TCGA-06-0645	175	98	0.454594663	High	No	No	High/No	High/No	1.3	0.9	0.9	1.053	75	97.5	194	22.4257	1.273	20449	>50	IV	High/>50	High/IV	Null	No	High/Null	High/No
TCGA-06-0646	175	136	0.445230271	High	No	No	High/No	High/No	1.2	0.9	0.9	0.972	77.5	95	210	0.752	1.072	22273	>50	IV	High/>50	High/IV	Null	No	High/Null	High/No
TCGA-06-0648	297	293	0.47401964	High	No	No	High/No	High/No	0.7	0.7	0.7	0.343	90	100	230	6.6929	1.139	28477	>50	IV	High/>50	High/IV	Null	No	High/Null	High/No
TCGA-06-0649	64	62	0.350592521	High	No	No	High/No	High/No	Null	Null	Null	Null	75	90	Null	47.00589	1.0443	26796	>50	IV	High/>50	High/IV	Null	No	High/Null	High/No
TCGA-06-0686	Null	285	0.34746226	High	Yes	Yes	High/Yes	High/Yes	Null	Null	Null	Null	70	92.5	Null	73.59975	1.0325	19503	>50	IV	High/>50	High/IV	Null	No	High/Null	High/No
TCGA-06-0743	Null	678	0.507106418	High	No	Yes	High/No	High/Yes	Null	Null	Null	Null	92.5	100	Null	3.9083	1.1033	25434	>50	IV	High/>50	High/IV	Null	No	High/Null	High/No
TCGA-06-0744	Null	594	0.474952671	High	Yes	Yes	High/Yes	High/Yes	Null	Null	Null	Null	92.5	100	Null	19.65117	1.0679	24471	>50	IV	High/>50	High/IV	Null	No	High/Null	High/No
TCGA-06-0745	238	163	0.390895394	High	No	No	High/No	High/No	Null	Null	Null	Null	72.5	100	Null	62.48088	1.0856	21884	>50	IV	High/>50	High/IV	Null	No	High/Null	High/No
TCGA-06-0747	82	82	0.366167555	High	No	No	High/No	High/No	Null	Null	Null	Null	97.5	100	Null	56.52374	1.0738	19657	>50	IV	High/>50	High/IV	Null	No	High/Null	High/No
TCGA-06-0749	81	65	0.327946868	High	No	No	High/No	High/No	Null	Null	Null	Null	67.5	82.5	Null	14.5392	0.944	18571	>50	IV	High/>50	High/IV	Null	No	High/Null	High/No
TCGA-06-0750	28	28	0.431125316	High	No	No	High/No	High/No	Null	Null	Null	Null	80	90	Null	33.48048	1.0384	16018	<50	IV	High/<50	High/IV	Null	No	High/Null	High/No
TCGA-06-0875	Null	279	0.539513417	High	Yes	Yes	High/Yes	High/Yes	0.7	0.7	0.4	0.196	97.5	95	197	12.5055	1.005	22312	>50	IV	High/>50	High/IV	No	No	High/No	High/No
TCGA-06-0876	Null	271	0.436152563	High	Yes	Yes	High/Yes	High/Yes	1.4	0.7	0.7	0.686	97.5	95	285	12.5055	1.005	26372	>50	IV	High/>50	High/IV	Yes	No	High/Yes	High/No
TCGA-06-0877	Null	204	0.452937224	High	No	Yes	High/No	High/Yes	1	1	0.6	0.6	92.5	95	183	7.6678	0.938	28760	>50	IV	High/>50	High/IV	Yes	No	High/Yes	High/No
TCGA-06-0878	Null	218	0.406708776	High	Yes	Yes	High/Yes	High/Yes	1.2	0.7	0.7	0.588	77.5	95	142	11.6718	0.938	27319	>50	IV	High/>50	High/IV	No	No	High/No	High/No
TCGA-06-0879	Null	699	0.465277669	High	Yes	Yes	High/Yes	High/Yes	1.2	0.8	0.4	0.384	92.5	95	181	11.6718	0.938	19154	>50	IV	High/>50	High/IV	Yes	No	High/Yes	High/No
TCGA-06-0881	Null	178	0.110947769	Low	Yes	Yes	Low/Yes	Low/Yes	2.1	0.7	0.6	0.882	65	95	154	7.6678	0.938	18278	>50	IV	Low/>50	Low/IV	No	No	Low/No	Low/No
TCGA-06-0882	Null	165	0.330172385	High	Yes	Yes	High/Yes	High/Yes	1.4	0.8	0.6	0.672	80	85	161	11.6718	0.938	11112	<50	IV	High/<50	High/IV	No	No	High/No	High/No
TCGA-06-0939	Null	637	0.313111969	High	Yes	No	High/Yes	High/No	1	0.8	0.6	0.48	70	77.5	0	99.0525	1.005	28893	>50	IV	High/>50	High/IV	No	No	High/No	High/No
TCGA-06-1084	Null	226	0.313529467	High	Yes	Yes	High/Yes	High/Yes	1.3	0.9	0.5	0.585	77.5	87.5	154	59.2743	1.005	19899	>50	IV	High/>50	High/IV	Yes	No	High/Yes	High/No
TCGA-06-1086	208	193	0.15737006	High	Yes	Yes	High/Yes	High/Yes	1.2	0.8	0.6	0.576	77.5	85	104	72.827	1.005	15645	<50	IV	High/<50	High/IV	No	Null	High/No	High/Null
TCGA-06-1087	123	109	0.280732322	High	Yes	Yes	High/Yes	High/Yes	1	0.6	0.6	0.36	90	92.5	146	126.217	1.005	27658	>50	IV	High/>50	High/IV	No	No	High/No	High/No
TCGA-06-1800	815	815	0.372246959	High	Yes	Yes	High/Yes	High/Yes	0.7	0.7	0.5	0.245	67.5	80	126	37.4955	1.005	22332	>50	IV	High/>50	High/IV	Yes	No	High/Yes	High/No
TCGA-06-1801	Null	263	0.351330994	High	Yes	Yes	High/Yes	High/Yes	1	0.9	0.6	0.54	80	85	107	39.4672	1.072	20538	>50	IV	High/>50	High/IV	No	No	High/No	High/No
TCGA-06-1802	Null	239	0.313954325	High	Yes	Yes	High/Yes	High/Yes	0.8	0.8	0.4	0.256	87.5	85	144	1.5171	0.871	22537	>50	IV	High/>50	High/IV	Yes	Null	High/Yes	High/Null
TCGA-06-1805	Null	127	0.098543111	Low	Yes	Yes	Low/Yes	Low/Yes	1.5	1	0.5	0.75	80	90	99	72.0538	0.938	10542	<50	IV	Low/<50	Low/IV	No	Yes	Low/No	Low/Yes
TCGA-06-2557	33	33	0.386432787	High	No	No	High/No	High/No	1.4	0.9	0.9	1.134	100	80	0	101.392	1.072	27980	>50	IV	High/>50	High/IV	No	No	High/No	High/No
TCGA-06-2558	380	23	0.39413138	High	No	Yes	High/No	High/Yes	2	1	0.5	1	97.5	80	0	74.578	0.938	27511	>50	IV	High/>50	High/IV	No	No	High/No	High/No
TCGA-06-2559	149	149	0.408545543	High	Yes	Yes	High/Yes	High/Yes	1.3	0.9	0.9	1.053	94	85	0	79.898	0.938	30580	>50	IV	High/>50	High/IV	Yes	No	High/Yes	High/No
TCGA-06-2561	Null	282	0.366469814	High	Yes	Yes	High/Yes	High/Yes	1.2	0.9	0.9	0.972	98	80	0	45.405	1.005	19505	>50	IV	High/>50	High/IV	No	No	High/No	High/No
TCGA-06-2562	Null	86	0.401172529	High	Yes	Yes	High/Yes	High/Yes	0.8	0.8	0.6	0.384	89.5	82.5	0	71.981	0.871	29753	>50	IV	High/>50	High/IV	No	No	High/No	High/No
TCGA-06-2563	Null	259	0.409703388	High	Yes	Yes	High/Yes	High/Yes	2.5	0.8	0.8	1.6	95	85	0	98.055	1.005	26643	>50	IV	High/>50	High/IV	Yes	No	High/Yes	High/No
TCGA-06-2564	Null	181	0.361353484	High	Yes	Yes	High/Yes	High/Yes	1.3	0.8	0.8	0.832	98	80	0	77.205	1.005	18435	>50	IV	High/>50	High/IV	No	No	High/No	High/No
TCGA-06-2565	Null	207	0.438654136	High	Yes	Yes	High/Yes	High/Yes	1.5	0.8	0.8	0.96	96.5	85	0	77.798	0.938	21559	>50	IV	High/>50	High/IV	Yes	No	High/Yes	High/No
TCGA-06-2566	182	182	0.154416484	High	Yes	Yes	High/Yes	High/Yes	0.8	0.8	0.4	0.256	90	82.5	0	96.15	1.005	8428	<50	IV	High/<50	High/IV	No	No	High/No	High/No
TCGA-06-2567	133	133	0.338651327	High	Yes	Yes	High/Yes	High/Yes	1	0.8	0.8	0.64	75	80	0	75.855	1.005	23759	>50	IV	High/>50	High/IV	Yes	No	High/Yes	High/No
TCGA-06-2569	Null	13	-0.114348207	Low	No	No	Low/No	Low/No	0.8	0.8	0.3	0.192	100	85	0	82.978	0.938	8922	<50	IV	Low/<50	Low/IV	No	No	Low/No	Low/No
TCGA-06-2570	Null	285	0.036140636	Low	Yes	Yes	Low/Yes	Low/Yes	1.5	0.9	0.9	1.215	100	85	0	85.459	1.139	7936	<50	IV	Low/<50	Low/IV	Yes	Yes	Low/Yes	Low/Yes
TCGA-08-0244	690	690	0.394003062	High	Yes	Yes	High/Yes	High/Yes	0.8	0.8	0.6	0.384	79	90	188	Null	Null	22684	>50	IV	High/>50	High/IV	Null	No	High/Null	High/No
TCGA-08-0246	127	119	0.241898089	High	Yes	Yes	High/Yes	High/Yes	0.8	0.8	0.4	0.256	75	87.5	191	Null	Null	20974	>50	IV	High/>50	High/IV	Null	No	High/Null	High/No
TCGA-08-0344	3524	3310	-0.012094783	Low	Yes	Yes	Low/Yes	Low/Yes	0.7	0.7	0.4	0.196	80	87.5	88	Null	Null	24253	>50	IV	Low/>50	Low/IV	Null	Yes	Low/Null	Low/Yes
TCGA-08-0345	53	53	0.352681175	High	No	Yes	High/No	High/Yes	0.8	0.8	0.7	0.448	77.5	85	116	0	1.005	25960	>50	IV	High/>50	High/IV	Null	No	High/Null	High/No
TCGA-08-0346	256	132	0.262807438	High	Yes	Yes	High/Yes	High/Yes	0.9	0.9	0.4	0.324	87.5	92.5	55	Null	Null	25409	>50	IV	High/>50	High/IV	Null	Null	High/Null	High/Null
TCGA-08-0347	782	419	0.314489821	High	Yes	Yes	High/Yes	High/Yes	0.8	0.8	0.7	0.448	80	80	103	Null	Null	18384	>50	IV	High/>50	High/IV	Null	No	High/Null	High/No
TCGA-08-0348	370	316	0.30259335	High	Yes	Yes	High/Yes	High/Yes	0.6	0.6	0.6	0.216	82.5	92.5	132	Null	Null	23373	>50	IV	High/>50	High/IV	Null	No	High/Null	High/No
TCGA-08-0349	298	231	0.456272907	High	Yes	Yes	High/Yes	High/Yes	0.7	0.7	0.5	0.245	77.5	85	119	22.4	0.938	16964	<50	IV	High/<50	High/IV	Null	No	High/Null	High/No
TCGA-08-0350	888	103	-0.073208086	Low	Yes	Yes	Low/Yes	Low/Yes	0.8	0.7	0.6	0.336	90	92.5	138	Null	Null	11905	<50	IV	Low/<50	Low/IV	Null	No	Low/Null	Low/No
TCGA-08-0351	1986	1636	-0.064036706	Low	Yes	Yes	Low/Yes	Low/Yes	0.7	0.7	0.3	0.147	87.5	82.5	132	Null	Null	14838	<50	IV	Low/<50	Low/IV	Null	No	Low/Null	Low/No
TCGA-08-0352	39	39	0.458424246	High	No	No	High/No	High/No	0.8	0.8	0.8	0.512	70	80	97	10.4	1.072	29106	>50	IV	High/>50	High/IV	Null	No	High/Null	High/No
TCGA-08-0353	256	195	0.28866287	High	Yes	Yes	High/Yes	High/Yes	0.8	0.8	0.6	0.384	65	85	156	Null	Null	21332	>50	IV	High/>50	High/IV	Null	No	High/Null	High/No
TCGA-08-0354	546	458	0.421406897	High	Yes	Yes	High/Yes	High/Yes	0.8	0.8	0.6	0.384	77.5	90	231	Null	Null	19199	>50	IV	High/>50	High/IV	Null	No	High/Null	High/No
TCGA-08-0355	747	685	0.363381645	High	Yes	Yes	High/Yes	High/Yes	0.8	0.8	0.4	0.256	87.5	92.5	65	Null	Null	11099	<50	IV	High/<50	High/IV	Null	No	High/Null	High/No
TCGA-08-0356	946	447	0.271246927	High	Yes	Yes	High/Yes	High/Yes	0.8	0.8	0.4	0.256	65	87.5	174	Null	Null	21900	>50	IV	High/>50	High/IV	Null	No	High/Null	High/No
TCGA-08-0357	1143	1084	0.288842083	High	Yes	Yes	High/Yes	High/Yes	0.7	0.6	0.3	0.126	92.5	95	120	Null	Null	18144	<50	IV	High/<50	High/IV	Null	No	High/Null	High/No
TCGA-08-0359	102	29	0.329117575	High	No	No	High/No	High/No	0.8	0.8	0.8	0.512	52.5	87.5	89	Null	Null	21748	>50	IV	High/>50	High/IV	Null	No	High/Null	High/No
TCGA-08-0360	468	352	0.153787056	High	No	Yes	High/No	High/Yes	0.6	0.6	0.5	0.18	72.5	82.5	95	Null	Null	27895	>50	IV	High/>50	High/IV	Null	No	High/Null	High/No
TCGA-08-0373	134	134	0.176097056	High	No	No	High/No	High/No	0.7	0.7	0.6	0.294	42.5	92.5	207	39.95	1.139	25274	>50	IV	High/>50	High/IV	Null	No	High/Null	High/No
TCGA-08-0375	372	279	0.425651096	High	No	Yes	High/No	High/Yes	0.4	0.3	0.3	0.036	82.5	100	100	Null	Null	18941	>50	IV	High/>50	High/IV	Null	No	High/Null	High/No
TCGA-08-0380	454	330	0.199395961	High	Yes	Yes	High/Yes	High/Yes	0.7	0.7	0.5	0.245	97.5	100	197	Null	Null	27277	>50	IV	High/>50	High/IV	Null	No	High/Null	High/No
TCGA-08-0386	548	478	0.43878177	High	Yes	Yes	High/Yes	High/Yes	0.7	0.7	0.6	0.294	85	97.5	106	25.392	1.072	27053	>50	IV	High/>50	High/IV	Null	No	High/Null	High/No
TCGA-08-0389	467	97	0.326009666	High	Yes	Yes	High/Yes	High/Yes	1.1	0.6	0.5	0.33	87.5	95	138	Null	Null	21638	>50	IV	High/>50	High/IV	Null	No	High/Null	High/No
TCGA-08-0390	425	322	0.199066058	High	Yes	Yes	High/Yes	High/Yes	1.5	0.8	0.8	0.96	92.5	95	186	Null	Null	25304	>50	IV	High/>50	High/IV	Null	No	High/Null	High/No
TCGA-08-0392	22	9	0.185466532	High	No	No	High/No	High/No	1.5	0.7	0.7	0.735	85	100	204	Null	Null	22056	>50	IV	High/>50	High/IV	Null	Null	High/Null	High/Null
TCGA-12-0615	466	426	0.45080555	High	Yes	Yes	High/Yes	High/Yes	1.3	0.8	0.4	0.416	62.5	100	111	63.486	1.206	28583	>50	IV	High/>50	High/IV	Null	No	High/Null	High/No
TCGA-12-0616	447	438	0.366807646	High	Yes	Yes	High/Yes	High/Yes	0.8	0.7	0.5	0.28	52.5	100	154	61.7454	1.206	13451	<50	IV	High/<50	High/IV	Null	No	High/Null	High/No
TCGA-12-0618	394	49	0.460531487	High	Yes	Yes	High/Yes	High/Yes	1.2	0.6	0.5	0.36	93.5	100	Null	95.706	1.206	18071	<50	IV	High/<50	High/IV	Null	No	High/Null	High/No
TCGA-12-0619	1062	316	0.386995837	High	Yes	Yes	High/Yes	High/Yes	0.6	0.4	0.4	0.096	92.5	100	Null	39.273	1.273	21920	>50	IV	High/>50	High/IV	Null	No	High/Null	High/No
TCGA-12-0620	318	181	0.394730357	High	Yes	Yes	High/Yes	High/Yes	0.4	0.2	0.2	0.016	87.5	100	91	10.54	1.139	21069	>50	IV	High/>50	High/IV	Null	No	High/Null	High/No
TCGA-12-0654	231	218	0.492127862	High	No	Yes	High/No	High/Yes	0.5	0.3	0.2	0.03	87.5	97.5	56	0	0.9499	17625	<50	IV	High/<50	High/IV	Null	Null	High/Null	High/Null
TCGA-12-0656	2883	2004	0.417994106	High	Yes	Yes	High/Yes	High/Yes	0.4	0.4	0.3	0.048	98.33333333	100	Null	0	1.062	17865	<50	IV	High/<50	High/IV	Null	No	High/Null	High/No
TCGA-12-0657	3	3	0.4331376	High	No	No	High/No	High/No	0.6	0.5	0.4	0.12	100	100	163	13.72393	1.0561	25413	>50	IV	High/>50	High/IV	Null	No	High/Null	High/No
TCGA-12-0662	1161	1161	0.425293449	High	Yes	Yes	High/Yes	High/Yes	0.9	0.8	0.3	0.216	87.5	100	189	12.42054	0.9558	18717	>50	IV	High/>50	High/IV	Null	No	High/Null	High/No
TCGA-12-0670	790	790	0.474657378	High	Yes	Yes	High/Yes	High/Yes	Null	Null	Null	Null	100	100	Null	18.27063	1.2663	22189	>50	IV	High/>50	High/IV	Yes	No	High/Yes	High/No
TCGA-12-0688	811	734	0.519519038	High	Yes	Yes	High/Yes	High/Yes	1	0.8	0.5	0.4	67.5	97.5	140	22.253	1.003	27085	>50	IV	High/>50	High/IV	Null	No	High/Null	High/No
TCGA-12-0691	368	185	0.251386718	High	Yes	Yes	High/Yes	High/Yes	1	0.6	0.5	0.3	100	100	48	14.6489	1.003	23019	>50	IV	High/>50	High/IV	Null	No	High/Null	High/No
TCGA-12-0692	111	80	0.367392748	High	Yes	No	High/Yes	High/No	1.1	0.6	0.4	0.264	85	100	54	35.4483	1.121	27519	>50	IV	High/>50	High/IV	Null	No	High/Null	High/No
TCGA-12-0703	619	550	0.401278885	High	Yes	Yes	High/Yes	High/Yes	0.7	0.3	0.1	0.021	92.5	95	70	34.02	1.062	17125	<50	IV	High/<50	High/IV	Null	Null	High/Null	High/Null
TCGA-12-0707	863	0	0.512219347	High	No	No	High/No	High/No	1.3	0.6	0.3	0.234	80	90	170	39.1153	1.121	20136	>50	IV	High/>50	High/IV	Null	No	High/Null	High/No
TCGA-12-0769	458	378	0.425137873	High	Yes	Yes	High/Yes	High/Yes	0.9	0.7	0.4	0.252	90	100	92	63.878	1.121	19171	>50	IV	High/>50	High/IV	Null	Null	High/Null	High/Null
TCGA-12-0772	1638	1615	0.311999555	High	Yes	Yes	High/Yes	High/Yes	1	1	0.4	0.4	85	100	82	45.3366	1.062	17019	<50	IV	High/<50	High/IV	Null	Null	High/Null	High/Null
TCGA-12-0773	1315	1311	0.234709088	High	Yes	Yes	High/Yes	High/Yes	1	0.3	0.3	0.09	70	100	101	48.0879	1.003	8849	<50	IV	High/<50	High/IV	Null	No	High/Null	High/No
TCGA-12-0775	232	167	0.219729356	High	Yes	Yes	High/Yes	High/Yes	0.6	0.5	0.3	0.09	55	85	68	7.8966	1.062	27565	>50	IV	High/>50	High/IV	Null	No	High/Null	High/No
TCGA-12-0776	296	277	0.310109632	High	Yes	Yes	High/Yes	High/Yes	0.6	0.5	0.4	0.12	65	85	123	35.564	1.003	19228	>50	IV	High/>50	High/IV	Null	Null	High/Null	High/Null
TCGA-12-0778	453	451	0.329344726	High	Yes	Yes	High/Yes	High/Yes	1	0.8	0.4	0.32	90	100	51	1.3379	1.003	19460	>50	IV	High/>50	High/IV	Null	No	High/Null	High/No
TCGA-12-0780	452	434	0.52586431	High	Yes	Yes	High/Yes	High/Yes	1.4	0.9	0.4	0.504	72.5	100	114	25.7507	1.121	18646	>50	IV	High/>50	High/IV	Null	Null	High/Null	High/Null
TCGA-12-0818	2790	2790	0.126355334	Low	Yes	Yes	Low/Yes	Low/Yes	Null	Null	Null	Null	95	100	Null	16.14389	1.1189	16666	<50	IV	Low/<50	Low/IV	Yes	Yes	Low/Yes	Low/Yes
TCGA-12-0819	753	753	0.415486228	High	Yes	Yes	High/Yes	High/Yes	Null	Null	Null	Null	90	97.5	Null	15.85388	1.0988	18160	<50	IV	High/<50	High/IV	Yes	No	High/Yes	High/No
TCGA-12-0820	562	562	0.429946768	High	Yes	Yes	High/Yes	High/Yes	Null	Null	Null	Null	87.5	100	Null	15.27386	1.0586	14878	<50	IV	High/<50	High/IV	No	No	High/No	High/No
TCGA-12-0821	323	323	0.466889644	High	Yes	Yes	High/Yes	High/Yes	Null	Null	Null	Null	87.5	97.5	Null	13.67268	1.0988	22949	>50	IV	High/>50	High/IV	No	No	High/No	High/No
TCGA-12-0822	715	715	0.27315307	High	Yes	Yes	High/Yes	High/Yes	Null	Null	Null	Null	100	100	Null	14.98385	1.0385	16803	<50	IV	High/<50	High/IV	Yes	No	High/Yes	High/No
TCGA-12-0826	845	845	0.521483547	High	No	No	High/No	High/No	Null	Null	Null	Null	85	100	Null	15.4672	1.072	13887	<50	IV	High/<50	High/IV	No	No	High/No	High/No
TCGA-12-0827	1179	1179	0.082598376	Low	Yes	Yes	Low/Yes	Low/Yes	Null	Null	Null	Null	72.5	90	Null	15.95055	1.1055	14093	<50	IV	Low/<50	Low/IV	Yes	Yes	Low/Yes	Low/Yes
TCGA-12-0828	271	271	0.396314192	High	Yes	Yes	High/Yes	High/Yes	Null	Null	Null	Null	82.5	100	Null	15.95055	1.1055	20909	>50	IV	High/>50	High/IV	Yes	No	High/Yes	High/No
TCGA-12-0829	626	626	0.282419037	High	Yes	Yes	High/Yes	High/Yes	Null	Null	Null	Null	82.5	100	Null	15.4672	1.072	27471	>50	IV	High/>50	High/IV	Yes	No	High/Yes	High/No
TCGA-12-1088	3880	3880	0.270351181	High	Yes	Yes	High/Yes	High/Yes	0.6	0.6	0.4	0.144	85	87.5	104	67.0455	1.005	19667	>50	IV	High/>50	High/IV	No	No	High/No	High/No
TCGA-12-1089	177	177	0.358081453	High	Yes	Yes	High/Yes	High/Yes	0.6	0.5	0.3	0.09	77.5	82.5	76	34.6455	1.005	23419	>50	IV	High/>50	High/IV	No	No	High/No	High/No
TCGA-12-1090	230	189	0.29398913	High	Yes	Yes	High/Yes	High/Yes	1	1	0.6	0.6	85	87.5	109	82.95	1.005	21377	>50	IV	High/>50	High/IV	Yes	Null	High/Yes	High/Null
TCGA-12-1091	1010	929	0.408238705	High	Yes	Yes	High/Yes	High/Yes	0.9	0.7	0.4	0.252	85	92.5	100	71.85	1.005	3982	<50	IV	High/<50	High/IV	Yes	Null	High/Yes	High/Null
TCGA-12-1092	661	658	0.233347622	High	Yes	Yes	High/Yes	High/Yes	1	0.8	0.4	0.32	70	85	117	39.6158	1.005	21411	>50	IV	High/>50	High/IV	Yes	No	High/Yes	High/No
TCGA-12-1093	486	364	0.239549916	High	Yes	Yes	High/Yes	High/Yes	1.2	0.8	0.4	0.384	80	87.5	104	43.1955	1.005	24297	>50	IV	High/>50	High/IV	No	No	High/No	High/No
TCGA-12-1094	372	346	0.480997692	High	Yes	Yes	High/Yes	High/Yes	1.1	1.1	0.6	0.726	65	90	104	53.9	1.005	20586	>50	IV	High/>50	High/IV	No	Null	High/No	High/Null
TCGA-12-1096	277	277	0.343278993	High	Yes	Yes	High/Yes	High/Yes	1.1	0.6	0.4	0.264	80	85	89	16.35	1.005	20321	>50	IV	High/>50	High/IV	No	Null	High/No	High/Null
TCGA-12-1097	442	442	0.455260207	High	Yes	Yes	High/Yes	High/Yes	1	0.3	0.2	0.06	82.5	85	125	50.49	1.005	22526	>50	IV	High/>50	High/IV	No	Null	High/No	High/Null
TCGA-12-1098	121	121	0.31232047	High	Yes	Yes	High/Yes	High/Yes	0.9	0.6	0.4	0.216	95	90	152	83.1	1.005	27726	>50	IV	High/>50	High/IV	No	Null	High/No	High/Null
TCGA-12-1099	125	103	0.149308946	Low	Yes	Yes	Low/Yes	Low/Yes	1.8	1	0.4	0.72	80	87.5	136	50.1	1.005	25034	>50	IV	Low/>50	Low/IV	No	Null	Low/No	Low/Null
TCGA-12-1598	476	287	0.455367987	High	Yes	Yes	High/Yes	High/Yes	1.4	1	0.3	0.42	85	95	121	82.1872	1.072	27730	>50	IV	High/>50	High/IV	Yes	No	High/Yes	High/No
TCGA-12-1599	781	769	0.421843254	High	Yes	Yes	High/Yes	High/Yes	1.1	0.6	0.3	0.198	85	80	103	17.7338	0.938	17432	<50	IV	High/<50	High/IV	Yes	No	High/Yes	High/No
TCGA-12-1600	448	414	0.467531308	High	Yes	Yes	High/Yes	High/Yes	0.6	0.6	0.3	0.108	85	85	129	62.9505	1.005	31419	>50	IV	High/>50	High/IV	No	No	High/No	High/No
TCGA-12-1602	205	194	0.285275532	High	Yes	Yes	High/Yes	High/Yes	1.2	0.6	0.2	0.144	60	80	153	5.8338	0.938	21492	>50	IV	High/>50	High/IV	Yes	No	High/Yes	High/No
TCGA-12-3644	1818	1807	0.37564022	High	Yes	Yes	High/Yes	High/Yes	1	0.8	0.2	0.16	55	80	0	44.46	1.005	17468	<50	IV	High/<50	High/IV	Yes	No	High/Yes	High/No
TCGA-12-3646	1338	1314	0.432586835	High	Yes	Yes	High/Yes	High/Yes	1.3	0.7	0.2	0.182	87.5	85	0	106.71	1.005	21855	>50	IV	High/>50	High/IV	Yes	No	High/Yes	High/No
TCGA-12-3648	819	784	0.586431801	High	Yes	Yes	High/Yes	High/Yes	1.1	0.7	0.3	0.231	62.5	85	0	95.61	1.005	22463	>50	IV	High/>50	High/IV	Yes	No	High/Yes	High/No
TCGA-12-3649	463	351	0.477935473	High	Yes	No	High/Yes	High/No	1	0.7	0.4	0.28	99	80	0	15.915	1.005	27846	>50	IV	High/>50	High/IV	No	No	High/No	High/No
TCGA-12-3650	333	333	0.475755872	High	Yes	Yes	High/Yes	High/Yes	1	0.9	0.2	0.18	87.5	85	0	114.915	1.005	17138	<50	IV	High/<50	High/IV	No	No	High/No	High/No
TCGA-12-3653	442	357	0.519890465	High	Yes	Yes	High/Yes	High/Yes	1.1	0.8	0.3	0.264	98	85	0	99.315	1.005	12529	<50	IV	High/<50	High/IV	No	No	High/No	High/No
TCGA-14-0736	459	459	0.400767079	High	Yes	Yes	High/Yes	High/Yes	0.5	0.4	0.3	0.06	85	90	122	14.7654	1.005	18219	<50	IV	High/<50	High/IV	No	Null	High/No	High/Null
TCGA-14-0783	188	188	0.513158847	High	Yes	Yes	High/Yes	High/Yes	1.1	1	0.3	0.33	70	97.5	155	64.5	1.005	13159	<50	IV	High/<50	High/IV	Yes	Null	High/Yes	High/Null
TCGA-14-0786	701	701	0.559016382	High	Yes	Yes	High/Yes	High/Yes	1.2	1	0.2	0.24	90	100	142	33.74	1.005	18592	>50	IV	High/>50	High/IV	Yes	No	High/Yes	High/No
TCGA-14-0787	68	68	0.530599009	High	No	No	High/No	High/No	Null	Null	Null	Null	77.5	95	Null	0	1.139	25326	>50	IV	High/>50	High/IV	Yes	No	High/Yes	High/No
TCGA-14-0789	342	342	0.274414558	High	Yes	Yes	High/Yes	High/Yes	Null	Null	Null	Null	62.5	92.5	Null	0	1.1323	20050	>50	IV	High/>50	High/IV	Yes	No	High/Yes	High/No
TCGA-14-0790	418	418	0.523428843	High	Yes	Yes	High/Yes	High/Yes	1.2	0.6	0.2	0.144	100	80	0	76.905	1.005	23674	>50	IV	High/>50	High/IV	Yes	No	High/Yes	High/No
TCGA-14-0812	99	99	0.260873312	High	Yes	No	High/Yes	High/No	1	0.7	0.3	0.21	97.5	92.5	128	50.9138	0.938	24085	>50	IV	High/>50	High/IV	Yes	No	High/Yes	High/No
TCGA-14-0813	41	41	0.361827453	High	No	No	High/No	High/No	1	0.6	0.3	0.18	60	92.5	71	0	1.072	28582	>50	IV	High/>50	High/IV	Yes	No	High/Yes	High/No
TCGA-14-0817	164	164	0.439289648	High	No	No	High/No	High/No	1	1	0.3	0.3	85	95	183	0	1.072	25425	>50	IV	High/>50	High/IV	No	No	High/No	High/No
TCGA-14-0865	502	502	0.282109844	High	Yes	Yes	High/Yes	High/Yes	1	0.5	0.2	0.1	92.5	100	120	103.6752	1.072	24797	>50	IV	High/>50	High/IV	Yes	No	High/Yes	High/No
TCGA-14-0866	801	801	0.466632856	High	Yes	Yes	High/Yes	High/Yes	1	0.9	0.3	0.27	90	100	134	60.1072	1.072	20179	>50	IV	High/>50	High/IV	Yes	Null	High/Yes	High/Null
TCGA-14-0867	62	62	0.103600388	Low	No	No	Low/No	Low/No	1	0.7	0.4	0.28	77.5	97.5	72	0	0.8978	24815	>50	IV	Low/>50	Low/IV	Yes	No	Low/Yes	Low/No
TCGA-14-0871	879	879	0.330293305	High	No	Yes	High/No	High/Yes	1.2	0.7	0.3	0.252	92.5	100	90	0	0.9112	27387	>50	IV	High/>50	High/IV	No	No	High/No	High/No
TCGA-14-1034	485	485	0.423502787	High	Yes	Yes	High/Yes	High/Yes	Null	Null	Null	Null	92.5	100	Null	0	1.005	22029	>50	IV	High/>50	High/IV	Yes	No	High/Yes	High/No
TCGA-14-1037	587	587	0.373943467	High	Yes	Yes	High/Yes	High/Yes	Null	Null	Null	Null	82.5	100	Null	52.6358	0.938	24426	>50	IV	High/>50	High/IV	No	No	High/No	High/No
TCGA-14-1396	34	34	0.29225561	High	No	No	High/No	High/No	1.5	1	0.3	0.45	67.5	80	85	32.382	1.005	28753	>50	IV	High/>50	High/IV	Yes	No	High/Yes	High/No
TCGA-14-1401	114	114	0.419145212	High	No	No	High/No	High/No	1.1	0.6	0.2	0.132	70	80	120	36.195	1.005	19921	>50	IV	High/>50	High/IV	Yes	Null	High/Yes	High/Null
TCGA-14-1402	974	974	0.500845892	High	Yes	Yes	High/Yes	High/Yes	1.4	1.4	0.3	0.588	87.5	95	125	69.58	1.005	21421	>50	IV	High/>50	High/IV	Yes	Null	High/Yes	High/Null
TCGA-14-1451	703	703	0.419012267	High	Yes	Yes	High/Yes	High/Yes	1.2	0.7	0.3	0.252	77.5	100	113	12.6352	1.005	14401	<50	IV	High/<50	High/IV	No	No	High/No	High/No
TCGA-14-1452	216	216	0.375209798	High	Yes	Yes	High/Yes	High/Yes	1	0.8	0.2	0.16	92.5	100	102	68.64	1.005	22106	>50	IV	High/>50	High/IV	Yes	Null	High/Yes	High/Null
TCGA-14-1453	35	35	0.466322752	High	No	No	High/No	High/No	1.2	0.8	0.3	0.288	60	100	139	74.7152	1.005	25297	>50	IV	High/>50	High/IV	No	No	High/No	High/No
TCGA-14-1454	917	917	0.366162535	High	Yes	Yes	High/Yes	High/Yes	1.2	0.6	0.2	0.144	87.5	100	100	68.848	1.005	19887	>50	IV	High/>50	High/IV	No	Null	High/No	High/Null
TCGA-14-1455	28	28	0.419588304	High	Yes	No	High/Yes	High/No	1.4	1.2	0.3	0.504	82.5	100	115	78.7005	1.005	22562	>50	IV	High/>50	High/IV	Yes	No	High/Yes	High/No
TCGA-14-1456	Null	1245	0.086126778	Low	Yes	Yes	Low/Yes	Low/Yes	1.2	0.5	0.2	0.12	85	80	0	10.755	1.005	8710	<50	IV	Low/<50	Low/IV	Yes	Yes	Low/Yes	Low/Yes
TCGA-14-1458	202	186	0.152051639	High	Yes	Yes	High/Yes	High/Yes	1.2	1	0.3	0.36	87.5	97.5	115	34.3952	1.072	19899	>50	IV	High/>50	High/IV	Yes	Yes	High/Yes	High/Yes
TCGA-14-1459	378	378	0.523943408	High	Yes	Yes	High/Yes	High/Yes	1.2	0.8	0.2	0.192	67.5	100	185	67.568	1.005	23231	>50	IV	High/>50	High/IV	Yes	Null	High/Yes	High/Null
TCGA-14-1794	30	30	0.281709164	High	No	Yes	High/No	High/Yes	0.7	0.4	0.2	0.056	72.5	100	83	45.4005	1.005	21628	>50	IV	High/>50	High/IV	No	No	High/No	High/No
TCGA-14-1795	59	59	0.352642786	High	Yes	No	High/Yes	High/No	0.6	0.5	0.2	0.06	65	100	82	52.2672	1.072	24375	>50	IV	High/>50	High/IV	Yes	No	High/Yes	High/No
TCGA-14-1821	540	540	-0.006262354	Low	Yes	Yes	Low/Yes	Low/Yes	1.1	1	0.2	0.22	92.5	95	62	78.2505	1.005	11329	<50	IV	Low/<50	Low/IV	Yes	Yes	Low/Yes	Low/Yes
TCGA-14-1823	542	542	0.496915646	High	Yes	Yes	High/Yes	High/Yes	1	1	0.2	0.2	89	95	116	45.72444056	0.838475386	21384	>50	IV	High/>50	High/IV	Yes	No	High/Yes	High/No
TCGA-14-1825	232	232	0.338783358	High	No	Yes	High/No	High/Yes	1.2	0.5	0.2	0.12	85.5	95	104	91.22638928	0.966549343	25684	>50	IV	High/>50	High/IV	No	No	High/No	High/No
TCGA-14-1827	179	179	0.486552197	High	Yes	No	High/Yes	High/No	1	0.4	0.2	0.08	90	80	123	43.86441271	0.933967538	18828	>50	IV	High/>50	High/IV	Yes	No	High/Yes	High/No
TCGA-14-1829	Null	217	0.454271582	High	Yes	Yes	High/Yes	High/Yes	1.2	1	0.2	0.24	87.5	87.5	126	61.7055	1.005	20929	>50	IV	High/>50	High/IV	No	No	High/No	High/No
TCGA-14-2555	Null	242	0.526744874	High	Yes	Yes	High/Yes	High/Yes	1.4	0.6	0.2	0.168	70	85	0	164.968	1.139	16259	<50	IV	High/<50	High/IV	Yes	Null	High/Yes	High/Null
TCGA-14-3477	Null	114	0.055731015	Low	Yes	Yes	Low/Yes	Low/Yes	1	0.9	0.2	0.18	85	85	0	144.21	1.005	14082	<50	IV	Low/<50	Low/IV	No	No	Low/No	Low/No
TCGA-14-4157	Null	103	0.241217067	High	Yes	Yes	High/Yes	High/Yes	1	0.5	0.2	0.1	100	85	0	66.9525	1.005	14816	<50	IV	High/<50	High/IV	Yes	Yes	High/Yes	High/Yes
TCGA-15-0742	418	300	0.499141664	High	Yes	Yes	High/Yes	High/Yes	Null	Null	Null	Null	72.5	95	Null	5.6782	1.0502	24050	>50	IV	High/>50	High/IV	Null	No	High/Null	High/No
TCGA-15-1446	Null	581	0.284553562	High	Yes	Yes	High/Yes	High/Yes	1.5	0.8	0.4	0.48	95	95	113	48.2749	1.005	20355	>50	IV	High/>50	High/IV	No	No	High/No	High/No
TCGA-15-1447	Null	1618	-0.004379736	Low	Yes	Yes	Low/Yes	Low/Yes	1.8	1.5	0.4	1.08	92.5	100	117	63.2	1.005	13326	<50	IV	Low/<50	Low/IV	Yes	Null	Low/Yes	Low/Null
TCGA-15-1449	404	167	0.268038136	High	Yes	Yes	High/Yes	High/Yes	1.8	1.2	0.3	0.648	70	87.5	132	65.4	1.005	23828	>50	IV	High/>50	High/IV	Yes	Null	High/Yes	High/Null
TCGA-16-0846	119	119	0.173265676	High	No	No	High/No	High/No	2	0.7	0.5	0.7	82.5	85	156	0	1.0653	31111	>50	IV	High/>50	High/IV	Yes	No	High/Yes	High/No
TCGA-16-0848	535	302	0.431902775	High	No	Yes	High/No	High/Yes	0.7	0.5	0.3	0.105	90	90	64	0	0.9447	20848	>50	IV	High/>50	High/IV	Yes	Null	High/Yes	High/Null
TCGA-16-0849	Null	793	0.00617045	Low	No	Yes	Low/No	Low/Yes	0.9	0.5	0.3	0.135	87.5	95	117	0	0.9782	19939	>50	IV	Low/>50	Low/IV	Yes	Yes	Low/Yes	Low/Yes
TCGA-16-0850	498	498	0.180136005	High	No	Yes	High/No	High/Yes	1.4	0.5	0.4	0.28	95	98	118	0	1.0318	19281	>50	IV	High/>50	High/IV	No	Yes	High/No	High/Yes
TCGA-16-1045	882	882	0.452142879	High	No	Yes	High/No	High/Yes	1	0.8	0.2	0.16	85	95	121	36.5505	1.005	18195	<50	IV	High/<50	High/IV	Yes	No	High/Yes	High/No
TCGA-16-1047	139	25	0.291851481	High	No	No	High/No	High/No	0.3	0.2	0.2	0.012	70	95	54	7.35	1.005	24301	>50	IV	High/>50	High/IV	No	Null	High/No	High/Null
TCGA-16-1055	313	301	0.428545025	High	No	Yes	High/No	High/Yes	0.3	0.3	0.2	0.018	85	80	55	0	1.005	17840	<50	IV	High/<50	High/IV	No	Null	High/No	High/Null
TCGA-16-1056	426	406	0.273426452	High	No	Yes	High/No	High/Yes	1	0.4	0.2	0.08	97.5	95	56	15.96	1.005	20310	>50	IV	High/>50	High/IV	No	Null	High/No	High/Null
TCGA-16-1060	278	111	0.3951378	High	No	Yes	High/No	High/Yes	1	0.8	0.2	0.16	100	80	90	35.68	1.005	25813	>50	IV	High/>50	High/IV	No	Null	High/No	High/Null
TCGA-16-1062	646	556	0.358664591	High	No	Yes	High/No	High/Yes	1	0.8	0.2	0.16	82.5	90	99	52.16	1.005	21148	>50	IV	High/>50	High/IV	Yes	Null	High/Yes	High/Null
TCGA-16-1063	425	425	0.52509776	High	No	Yes	High/No	High/Yes	1.1	0.7	0.2	0.154	97.5	95	122	62.928	1.005	26313	>50	IV	High/>50	High/IV	No	Null	High/No	High/Null
TCGA-16-1460	Null	195	0.086447973	Low	No	No	Low/No	Low/No	1.1	0.7	0.4	0.308	95	87.5	125	24.1455	1.005	13208	<50	IV	Low/<50	Low/IV	Yes	Yes	Low/Yes	Low/Yes
TCGA-19-0955	Null	358	0.227784165	High	Yes	Yes	High/Yes	High/Yes	1.8	1	0.8	1.44	95	90	139	24.5	1.005	25974	>50	IV	High/>50	High/IV	Yes	Null	High/Yes	High/Null
TCGA-19-0957	665	665	0.378663022	High	Yes	Yes	High/Yes	High/Yes	1.2	0.7	0.4	0.336	82.5	90	117	59.20391186	0.976288972	17714	<50	IV	High/<50	High/IV	No	No	High/No	High/No
TCGA-19-0960	Null	262	-0.057691767	Low	Yes	Yes	Low/Yes	Low/Yes	1	0.8	0.4	0.32	90	100	76	0	1.005	30364	>50	IV	Low/>50	Low/IV	Yes	Null	Low/Yes	Low/Null
TCGA-19-0962	20	13	0.390410974	High	No	No	High/No	High/No	1.1	0.7	0.6	0.462	65	100	132	67.86	1.005	28382	>50	IV	High/>50	High/IV	Yes	Null	High/Yes	High/Null
TCGA-19-0963	434	434	0.340525951	High	Yes	Yes	High/Yes	High/Yes	1.1	0.7	0.6	0.462	60	100	150	66.64	1.005	22326	>50	IV	High/>50	High/IV	No	Null	High/No	High/Null
TCGA-19-0964	Null	103	0.418579493	High	Yes	Yes	High/Yes	High/Yes	0.9	0.6	0.4	0.216	92.5	100	Null	0	1.005	25800	>50	IV	High/>50	High/IV	Yes	Null	High/Yes	High/Null
TCGA-19-1385	327	327	0.173720395	High	Yes	Yes	High/Yes	High/Yes	1	0.8	0.4	0.32	90	95	119	24.64	1.072	25459	>50	IV	High/>50	High/IV	Yes	No	High/Yes	High/No
TCGA-19-1386	276	276	0.485016476	High	Yes	Yes	High/Yes	High/Yes	1	0.5	0.4	0.2	100	100	104	110.84	1.139	18678	>50	IV	High/>50	High/IV	No	No	High/No	High/No
TCGA-19-1387	Null	181	0.444048779	High	Yes	Yes	High/Yes	High/Yes	1.2	0.4	0.4	0.192	60	100	141	42.9539	1.139	29892	>50	IV	High/>50	High/IV	Yes	No	High/Yes	High/No
TCGA-19-1388	394	394	0.243164955	High	Yes	Yes	High/Yes	High/Yes	0.8	0.6	0.4	0.192	100	100	71	59.9539	1.139	21368	>50	IV	High/>50	High/IV	Yes	No	High/Yes	High/No
TCGA-19-1389	141	141	0.201970992	High	Yes	Yes	High/Yes	High/Yes	0.8	0.6	0.5	0.24	100	100	119	34.482	0.938	18659	>50	IV	High/>50	High/IV	No	No	High/No	High/No
TCGA-19-1390	772	772	0.133072129	Low	No	No	Low/No	Low/No	1	0.8	0.6	0.48	65	100	113	80.115	1.005	23063	>50	IV	Low/>50	Low/IV	Yes	No	Low/Yes	Low/No
TCGA-19-1392	111	106	0.495647619	High	No	No	High/No	High/No	0.8	0.8	0.6	0.384	90	94	209	117.65	1.005	26593	>50	IV	High/>50	High/IV	Yes	Null	High/Yes	High/Null
TCGA-19-1786	Null	217	0.50383326	High	No	Yes	High/No	High/Yes	1.1	0.8	0.5	0.44	62.5	82.5	130	82.97559959	0.905920963	23568	>50	IV	High/>50	High/IV	No	No	High/No	High/No
TCGA-19-1787	385	385	0.19469346	High	Yes	Yes	High/Yes	High/Yes	0.5	0.5	0.3	0.075	100	85	0	49.665	1.005	17894	<50	IV	High/<50	High/IV	Yes	Null	High/Yes	High/Null
TCGA-19-1788	111	111	-0.018665614	Low	Yes	Yes	Low/Yes	Low/Yes	1.3	0.7	0.7	0.637	90	80	123	31.71995625	0.997904432	14301	<50	IV	Low/<50	Low/IV	Yes	Yes	Low/Yes	Low/Yes
TCGA-19-1789	93	99	0.431100067	High	Yes	Yes	High/Yes	High/Yes	0.8	0.6	0.4	0.192	90	90	102	77.44959571	1.10249706	25282	>50	IV	High/>50	High/IV	Yes	No	High/Yes	High/No
TCGA-19-1790	153	153	0.255671159	High	Yes	Yes	High/Yes	High/Yes	1	0.9	0.9	0.81	82.5	85	0	48.825	0.938	20626	>50	IV	High/>50	High/IV	No	No	High/No	High/No
TCGA-19-1791	Null	4	0.411418777	High	No	No	High/No	High/No	1	0.7	0.5	0.35	92.5	95	100	65.0150055	1.112162118	30065	>50	IV	High/>50	High/IV	No	No	High/No	High/No
TCGA-19-2619	Null	294	0.435861753	High	Yes	Yes	High/Yes	High/Yes	1.3	0.8	0.4	0.416	92.5	85	0	94.965	1.005	20159	>50	IV	High/>50	High/IV	Yes	No	High/Yes	High/No
TCGA-19-2620	148	148	0.357269702	High	Yes	Yes	High/Yes	High/Yes	1.5	1	0.4	0.6	100	80	0	90.734	0.938	25665	>50	IV	High/>50	High/IV	Yes	No	High/Yes	High/No
TCGA-19-2623	Null	229	0.246909876	High	Yes	Yes	High/Yes	High/Yes	0.6	0.5	0.2	0.06	97.5	82.5	0	12.315	1.005	23835	>50	IV	High/>50	High/IV	Yes	No	High/Yes	High/No
TCGA-19-2624	5	5	0.500690823	High	No	No	High/No	High/No	0.9	0.6	0.4	0.216	99	85	0	24.615	1.005	18891	>50	IV	High/>50	High/IV	No	No	High/No	High/No
TCGA-19-2625	124	124	0.240895003	High	No	No	High/No	High/No	1.9	1	0.7	1.33	95	85	0	79.534	0.938	27930	>50	IV	High/>50	High/IV	No	No	High/No	High/No
TCGA-19-2631	213	213	0.301792567	High	No	Yes	High/No	High/Yes	1.2	0.9	0.9	0.972	90	85	0	0	1.072	27200	>50	IV	High/>50	High/IV	Yes	No	High/Yes	High/No
TCGA-19-4068	Null	136	0.381780185	High	Yes	Yes	High/Yes	High/Yes	1	0.8	0.3	0.24	99.5	85	0	76.5525	1.005	24945	>50	IV	High/>50	High/IV	No	No	High/No	High/No
TCGA-26-1438	Null	305	0.316706482	High	Yes	Yes	High/Yes	High/Yes	0.6	0.4	0.4	0.096	87.5	85	131	3.645	1.005	13489	<50	IV	High/<50	High/IV	No	Null	High/No	High/Null
TCGA-26-1439	422	422	0.434322283	High	Yes	Yes	High/Yes	High/Yes	0.6	0.4	0.2	0.048	72.5	77.5	0	86.4525	1.005	23302	>50	IV	High/>50	High/IV	No	No	High/No	High/No
TCGA-26-1440	Null	296	0.452318924	High	Yes	Yes	High/Yes	High/Yes	1.5	0.7	0.6	0.63	87.5	90	154	55.08	1.005	17684	<50	IV	High/<50	High/IV	No	Null	High/No	High/Null
TCGA-26-1443	Null	216	0.473502645	High	Yes	Yes	High/Yes	High/Yes	0.4	0.4	0.4	0.064	70	85	113	64.65	1.005	21990	>50	IV	High/>50	High/IV	Yes	Null	High/Yes	High/Null
TCGA-26-1799	285	285	0.520147742	High	Yes	Yes	High/Yes	High/Yes	0.8	0.6	0.4	0.192	75	85	118	102.9626676	0.98596463	25171	>50	IV	High/>50	High/IV	No	No	High/No	High/No
TCGA-27-1830	154	146	0.275476357	High	Yes	Yes	High/Yes	High/Yes	1	0.5	0.5	0.25	65	87.5	110	57.9371	0.871	21131	>50	IV	High/>50	High/IV	Yes	No	High/Yes	High/No
TCGA-27-1832	300	0	0.391467391	High	Yes	Yes	High/Yes	High/Yes	1	0.6	0.6	0.36	95	95	106	77.36686731	1.050647609	21678	>50	IV	High/>50	High/IV	No	No	High/No	High/No
TCGA-27-1833	737	555	0.567862689	High	Yes	Yes	High/Yes	High/Yes	1.3	1.3	0.4	0.676	92.5	95	150	45.589087	1.077908328	24592	>50	IV	High/>50	High/IV	No	No	High/No	High/No
TCGA-27-1834	1232	1008	0.401525173	High	Yes	Yes	High/Yes	High/Yes	1.5	0.8	0.8	0.96	72.5	87.5	122	53.85414579	0.966394667	20568	>50	IV	High/>50	High/IV	Yes	No	High/Yes	High/No
TCGA-27-1835	648	648	0.45343543	High	Yes	Yes	High/Yes	High/Yes	0.5	0.3	0.1	0.015	80	85	70	31.60875456	1.146608855	19444	>50	IV	High/>50	High/IV	Yes	No	High/Yes	High/No
TCGA-27-1836	914	914	0.271194435	High	Yes	Yes	High/Yes	High/Yes	0.8	0.8	0.3	0.192	80	80	109	5.037832561	0.945475579	12060	<50	IV	High/<50	High/IV	Yes	No	High/Yes	High/No
TCGA-27-1837	427	427	0.420822014	High	Yes	Yes	High/Yes	High/Yes	1	0.4	0.2	0.08	90	87.5	90	17.93669332	1.03868492	13368	<50	IV	High/<50	High/IV	Yes	No	High/Yes	High/No
TCGA-27-1838	350	350	0.428494272	High	Yes	Yes	High/Yes	High/Yes	0.6	0.5	0.3	0.09	75	85	91	24.15057145	0.915726252	21706	>50	IV	High/>50	High/IV	No	No	High/No	High/No
TCGA-27-2518	752	752	0.462719609	High	Yes	Yes	High/Yes	High/Yes	1	1	0.3	0.3	100	80	0	36.555	1.005	19130	>50	IV	High/>50	High/IV	No	No	High/No	High/No
TCGA-27-2519	Null	316	0.368531676	High	Yes	Yes	High/Yes	High/Yes	0.6	0.4	0.3	0.072	89	85	0	15.561	0.871	17715	<50	IV	High/<50	High/IV	No	No	High/No	High/No
TCGA-27-2523	489	489	0.393807594	High	Yes	Yes	High/Yes	High/Yes	0.9	0.8	0.3	0.216	96	85	0	111.405	1.005	23034	>50	IV	High/>50	High/IV	Yes	No	High/Yes	High/No
TCGA-27-2524	231	231	0.42611013	High	Yes	Yes	High/Yes	High/Yes	0.9	0.6	0.3	0.162	96	85	0	28.378	0.938	20555	>50	IV	High/>50	High/IV	No	No	High/No	High/No
TCGA-27-2526	87	87	0.478965355	High	No	No	High/No	High/No	0.6	0.6	0.3	0.108	100	85	0	15.078	0.938	28977	>50	IV	High/>50	High/IV	No	No	High/No	High/No
TCGA-27-2527	438	438	0.206035852	High	No	Yes	High/No	High/Yes	0.6	0.5	0.2	0.06	74.5	85	0	13.258	0.938	29619	>50	IV	High/>50	High/IV	Yes	No	High/Yes	High/No
TCGA-27-2528	479	479	0.411791986	High	Yes	Yes	High/Yes	High/Yes	1	0.7	0.3	0.21	81	82.5	0	30.405	1.005	22867	>50	IV	High/>50	High/IV	Yes	No	High/Yes	High/No
TCGA-28-1746	Null	6	0.427649204	High	No	No	High/No	High/No	1	0.7	0.5	0.35	87.5	90	96	78.4938	0.938	28302	>50	IV	High/>50	High/IV	Yes	No	High/Yes	High/No
TCGA-28-1747	77	77	0.425838406	High	Yes	Yes	High/Yes	High/Yes	0.9	0.9	0.4	0.324	100	80	0	43.778	0.938	16301	<50	IV	High/<50	High/IV	Yes	No	High/Yes	High/No
TCGA-28-1749	Null	279	0.491245106	High	Yes	Yes	High/Yes	High/Yes	0.8	0.4	0.4	0.128	75	85	104	58.9358	0.938	26765	>50	IV	High/>50	High/IV	No	No	High/No	High/No
TCGA-28-1750	Null	253	0.365819434	High	Yes	Yes	High/Yes	High/Yes	1.5	1	0.4	0.6	75	90	131	108.4005	1.005	14817	<50	IV	High/<50	High/IV	No	No	High/No	High/No
TCGA-28-1751	Null	231	0.27705676	High	Yes	Yes	High/Yes	High/Yes	1	0.9	0.8	0.72	67.5	90	106	86.7970687	1.121214569	22291	>50	IV	High/>50	High/IV	No	No	High/No	High/No
TCGA-28-1752	Null	257	0.333771869	High	Yes	Yes	High/Yes	High/Yes	0.9	0.8	0.4	0.288	75	80	148	49.3766279	1.04800395	15565	<50	IV	High/<50	High/IV	Yes	No	High/Yes	High/No
TCGA-28-1753	Null	36	0.334999974	High	No	Yes	High/No	High/Yes	1.5	0.6	0.4	0.36	62.5	90	108	68.38099673	1.149116323	19366	>50	IV	High/>50	High/IV	No	No	High/No	High/No
TCGA-28-1755	46	46	0.377155873	High	Yes	Yes	High/Yes	High/Yes	0.9	0.7	0.3	0.189	65	90	93	77.67693133	1.056357075	19263	>50	IV	High/>50	High/IV	No	No	High/No	High/No
TCGA-28-1757	Null	4	0.456924885	High	No	No	High/No	High/No	1.2	0.8	0.4	0.384	87.5	90	108	63.7872	1.072	26189	>50	IV	High/>50	High/IV	Yes	No	High/Yes	High/No
TCGA-28-1760	Null	143	0.170736653	High	Yes	Yes	High/Yes	High/Yes	1.1	0.7	0.3	0.231	77.5	85	109	32.0505	1.005	17758	<50	IV	High/<50	High/IV	No	No	High/No	High/No
TCGA-28-2502	Null	20	0.29976423	High	No	Yes	High/No	High/Yes	0.5	0.5	0.3	0.075	98.5	80	0	22.498	0.938	23807	>50	IV	High/>50	High/IV	No	No	High/No	High/No
TCGA-28-2506	Null	205	0.39318904	High	Yes	Yes	High/Yes	High/Yes	1.2	0.5	0.5	0.3	100	80	0	32.76	0.938	23292	>50	IV	High/>50	High/IV	Yes	No	High/Yes	High/No
TCGA-28-2509	Null	145	0.34027339	High	Yes	Yes	High/Yes	High/Yes	0.8	0.5	0.3	0.12	96	80	0	33.705	1.005	28240	>50	IV	High/>50	High/IV	Yes	No	High/Yes	High/No
TCGA-28-2514	Null	160	0.359796369	High	Yes	Yes	High/Yes	High/Yes	1.4	1	0.3	0.42	93	80	0	71.055	1.005	16737	<50	IV	High/<50	High/IV	No	No	High/No	High/No
TCGA-32-1970	467	467	0.546470186	High	Yes	Yes	High/Yes	High/Yes	0.6	0.4	0.2	0.048	97.5	87.5	0	55.818	0.938	21613	>50	IV	High/>50	High/IV	No	No	High/No	High/No
TCGA-32-1973	641	641	0.211529663	High	Yes	Yes	High/Yes	High/Yes	1.2	0.5	0.2	0.12	35	90	0	0	0.938	7756	<50	IV	High/<50	High/IV	Yes	Null	High/Yes	High/Null
TCGA-32-1976	15	15	0.31809797	High	No	No	High/No	High/No	0.8	0.7	0.5	0.28	100	80	0	45.45	1.005	23798	>50	IV	High/>50	High/IV	Yes	No	High/Yes	High/No
TCGA-32-1977	Null	3	0.287699121	High	No	No	High/No	High/No	0.7	0.6	0.4	0.168	67.5	87.5	0	0	1.005	23205	>50	IV	High/>50	High/IV	Yes	No	High/Yes	High/No
TCGA-32-1982	142	142	0.310513881	High	Yes	No	High/Yes	High/No	0.9	0.4	0.3	0.108	90	92.5	0	89.271	0.871	27764	>50	IV	High/>50	High/IV	Yes	No	High/Yes	High/No
TCGA-32-1986	386	386	0.239574519	High	Yes	Yes	High/Yes	High/Yes	1.6	0.6	0.4	0.384	67.5	85	0	56.355	1.005	25061	>50	IV	High/>50	High/IV	No	No	High/No	High/No
TCGA-32-1987	451	451	0.36902362	High	Yes	Yes	High/Yes	High/Yes	1	0.7	0.4	0.28	95	95	0	0	1.005	18091	<50	IV	High/<50	High/IV	No	Null	High/No	High/Null
TCGA-32-1991	515	515	0.407060815	High	Yes	Yes	High/Yes	High/Yes	0.9	0.7	0.4	0.252	95	87.5	0	0	0.938	22021	>50	IV	High/>50	High/IV	No	No	High/No	High/No
TCGA-32-2491	372	372	0.289039775	High	Yes	Yes	High/Yes	High/Yes	0.4	0.3	0.2	0.024	94	82.5	0	0	1.072	23131	>50	IV	High/>50	High/IV	No	No	High/No	High/No
TCGA-32-2494	632	632	0.4097936	High	Yes	Yes	High/Yes	High/Yes	0.6	0.5	0.4	0.12	70	75	0	0	1.005	21198	>50	IV	High/>50	High/IV	Yes	No	High/Yes	High/No
TCGA-32-2615	485	485	0.368093873	High	Yes	Yes	High/Yes	High/Yes	0.9	0.9	0.4	0.324	77.5	85	0	133.994	0.938	22916	>50	IV	High/>50	High/IV	No	No	High/No	High/No
TCGA-32-2616	223	223	0.273084348	High	Yes	Yes	High/Yes	High/Yes	0.6	0.4	0.2	0.048	90	85	0	33.765	1.005	17781	<50	IV	High/<50	High/IV	Yes	Null	High/Yes	High/Null
TCGA-32-2632	269	269	0.37180168	High	No	No	High/No	High/No	1.2	0.5	0.3	0.18	100	85	0	46.665	1.005	29281	>50	IV	High/>50	High/IV	No	No	High/No	High/No
TCGA-32-2634	Null	270	0.306346283	High	Yes	Yes	High/Yes	High/Yes	0.9	0.8	0.2	0.144	82.5	82.5	0	66.615	1.005	29964	>50	IV	High/>50	High/IV	Yes	No	High/Yes	High/No
TCGA-32-2638	Null	224	0.479206667	High	Yes	Yes	High/Yes	High/Yes	2	0.6	0.3	0.36	71	82.5	0	73.665	1.005	24658	>50	IV	High/>50	High/IV	Yes	No	High/Yes	High/No
TCGA-32-4210	112	112	0.373025098	High	No	No	High/No	High/No	0.9	0.7	0.4	0.252	99	85	0	45.3525	1.005	26768	>50	IV	High/>50	High/IV	No	No	High/No	High/No
TCGA-32-4211	383	383	0.41677844	High	Yes	Yes	High/Yes	High/Yes	0.9	0.6	0.4	0.216	99.5	80	0	17.969	0.938	20748	>50	IV	High/>50	High/IV	No	No	High/No	High/No
TCGA-32-4213	Null	356	0.371944176	High	Yes	Yes	High/Yes	High/Yes	0.9	0.7	0.2	0.126	94	72.5	0	31.7025	1.005	17237	<50	IV	High/<50	High/IV	Yes	No	High/Yes	High/No
TCGA-32-4719	330	330	0.421953974	High	Yes	Yes	High/Yes	High/Yes	0.9	0.7	0.2	0.126	100	80	0	0	1.072	26691	>50	IV	High/>50	High/IV	No	No	High/No	High/No
TCGA-41-2571	26	26	0.347560616	High	Yes	No	High/Yes	High/No	1	0.5	0.4	0.2	98.5	80	0	26.894	0.938	32612	>50	IV	High/>50	High/IV	No	No	High/No	High/No
TCGA-41-2572	406	406	0.499626639	High	Yes	Yes	High/Yes	High/Yes	0.6	0.4	0.4	0.096	97	77.5	0	33.816	1.072	24505	>50	IV	High/>50	High/IV	No	No	High/No	High/No
TCGA-41-2573	Null	272	0.264866442	High	Yes	Yes	High/Yes	High/Yes	2	0.9	0.9	1.62	95	80	0	74.137	1.139	21911	>50	IV	High/>50	High/IV	Yes	No	High/Yes	High/No
TCGA-41-2575	290	290	0.42822568	High	Yes	Yes	High/Yes	High/Yes	0.9	0.9	0.6	0.486	62.5	80	0	145.936	1.072	27587	>50	IV	High/>50	High/IV	No	No	High/No	High/No
TCGA-41-3392	30	30	0.524243217	High	No	No	High/No	High/No	1.7	0.9	0.9	1.377	94.5	85	0	81.354	0.938	32351	>50	IV	High/>50	High/IV	No	No	High/No	High/No
TCGA-41-3393	135	135	0.430102369	High	Yes	Yes	High/Yes	High/Yes	1	0.6	0.4	0.24	60	80	0	57.8025	1.005	29904	>50	IV	High/>50	High/IV	No	No	High/No	High/No
TCGA-41-3915	Null	183	0.262551194	High	Yes	Yes	High/Yes	High/Yes	1	0.9	0.5	0.45	71	80	0	0	1.005	17880	<50	IV	High/<50	High/IV	Yes	No	High/Yes	High/No
